# Supplementary material for: Analysis of GRK2 aggregation in the pathology of Alzheimer disease in animal models
Source: Cell Rep Med. 2026 Mar 26;7(4):102707. doi: 10.1016/j.xcrm.2026.102707 (PMC13130637; doi:10.1016/j.xcrm.2026.102707)
Supplement: Table S5. Overrepresentation analysis of transcripts upregulated by CPD10 treatment in frontal cortices of Tg2576 mice (Table S5A) and list of significantly up-regulated genes that were used for the overrepresentation analysis (Table S5B) [file mmc2.xlsx]

## Sheet: Table-S5A
Table S5A. Overrepresentation analysis of transcripts upregulated by CPD10 treatment in frontal cortices of Tg2576 mice (Related to Figure 6J)
Whole transcriptome microarray gene expression profiling was performed of frontal cortices from 18-month-old, male Tg2576 mice with CPD10 treatment compared to untreated age- and sex-matched Tg2576 controls.
The table shows results of the overrepresentation analysis of significantly up-regulated transcripts by CPD10 treatment.
Transcripts included in the overrepresentation analysis were significantly up-regulated (≥2-fold, probe set intensity ≥100, p<0.05) in frontal cortices of 18-month-old male Tg2576 mice by 6 months of treatment with CPD10 (8 mg/kg/d) compared to the untreated, age-matched control group of male Tg2576 mice.
The overrepresentation analysis was performed with g:GOSt of g:Profiler (g:Profiler version e113_eg59_p19_f6a03c19, database updated on 23/05/2025) and selected GO:BP (biological processes).
P-values of the overrepresentation analysis were determined by Fisher’s one-tailed test, and multiple testing correction, performed with G:SCS algorithm of g:GOSt50. Only GO terms with p<0.001 are shown.
term_name (GO:BP)	term_id	adjusted_p_value	negative_log10_of_adjusted_p_value	term_size	query_size	intersection_size	effective_domain_size	intersections
regulation of biological process	GO:0050789	4.40198e-16	15.3564	13108	309	233	25907	DCT,NELL2,FZD3,HERC2,ARAP2,RAPGEF6,PLXNC1,EIF4G1,PLCB4,ZBTB38,GCC2,MALAT1,NECAB1,PLCB1,CDKL2,SMARCA2,CACNA2D1,ATRX,RHOBTB3,TCERG1,DAAM1,DLGAP2,SLK,EIF3A,NEK1,SPTBN1,KIF1B,DNM3,SMARCC1,SLC1A2,APC,SLMAP,FLRT2,EIF2S1,PPM1L,NEDD4L,XRN2,BAZ1B,CREBBP,VPS13A,DGKD,JAK1,BIRC6,RBM25,ZFP91,NRXN1,ZC3H13,RBM39,GATAD2B,EDNRB,SCAI,XIAP,ZFP770,RFC1,RNF20,ROCK1,MAGI3,MBNL1,PRPF40A,BPTF,CDK14,SMC6,ZFP458,CCNY,MSI2…
biological regulation	GO:0065007	5.78615e-16	15.2376	13503	309	237	25907	DCT,NELL2,FZD3,HERC2,ARAP2,RAPGEF6,PLXNC1,EIF4G1,PLCB4,ZBTB38,GCC2,MALAT1,NECAB1,PLCB1,CDKL2,SMARCA2,CACNA2D1,ATRX,RHOBTB3,TCERG1,DAAM1,DLGAP2,SLK,EIF3A,NEK1,SPTBN1,KIF1B,DNM3,SMARCC1,SLC1A2,APC,SLMAP,FLRT2,EIF2S1,PPM1L,NEDD4L,XRN2,BAZ1B,CREBBP,SCN1A,VPS13A,DGKD,JAK1,BIRC6,RBM25,ZFP91,NRXN1,ZC3H13,RBM39,GATAD2B,EDNRB,SCAI,XIAP,ZFP770,RFC1,RNF20,ROCK1,MAGI3,MBNL1,PRPF40A,BPTF,CDK14,SMC6,ZFP458,CCN…
positive regulation of biological process	GO:0048518	1.06012e-12	11.9746	6447	309	142	25907	DCT,NELL2,FZD3,PLXNC1,EIF4G1,ZBTB38,MALAT1,PLCB1,SMARCA2,ATRX,SLK,SPTBN1,KIF1B,DNM3,SMARCC1,SLC1A2,APC,FLRT2,EIF2S1,NEDD4L,BAZ1B,CREBBP,DGKD,JAK1,BIRC6,ZFP91,NRXN1,GATAD2B,EDNRB,XIAP,ZFP770,RFC1,RNF20,ROCK1,BPTF,SMC6,ZFP458,CCNY,RRM2B,PTPN11,IL6ST,ARHGAP32,THRAP3,SYNCRIP,ATP8A1,NEDD4,COLGALT1,SUCO,ENY2,ARHGAP5,TBL1X,PCM1,TENM1,KCNMA1,WNK1,RC3H2,USP34,CAB39,BCLAF1,TSC22D1,KITL,PRKAA2,AKAP9,WDFY1,E…
regulation of cellular process	GO:0050794	1.29568e-12	11.8875	12715	309	221	25907	DCT,NELL2,FZD3,HERC2,ARAP2,RAPGEF6,PLXNC1,EIF4G1,PLCB4,ZBTB38,GCC2,MALAT1,NECAB1,PLCB1,CDKL2,SMARCA2,CACNA2D1,ATRX,RHOBTB3,TCERG1,DAAM1,DLGAP2,SLK,EIF3A,NEK1,SPTBN1,KIF1B,DNM3,SMARCC1,SLC1A2,APC,SLMAP,FLRT2,EIF2S1,PPM1L,NEDD4L,XRN2,BAZ1B,CREBBP,VPS13A,DGKD,JAK1,BIRC6,RBM25,ZFP91,NRXN1,RBM39,GATAD2B,EDNRB,SCAI,XIAP,ZFP770,RFC1,RNF20,ROCK1,MAGI3,MBNL1,PRPF40A,BPTF,CDK14,SMC6,ZFP458,CCNY,MSI2,RRM2B,…
positive regulation of cellular process	GO:0048522	6.77134e-12	11.1693	6095	309	135	25907	DCT,NELL2,FZD3,PLXNC1,EIF4G1,ZBTB38,MALAT1,PLCB1,SMARCA2,ATRX,SLK,SPTBN1,KIF1B,DNM3,SMARCC1,SLC1A2,APC,FLRT2,EIF2S1,NEDD4L,BAZ1B,CREBBP,DGKD,JAK1,BIRC6,ZFP91,NRXN1,GATAD2B,EDNRB,XIAP,ZFP770,RFC1,RNF20,ROCK1,BPTF,SMC6,ZFP458,CCNY,RRM2B,PTPN11,IL6ST,ARHGAP32,THRAP3,SYNCRIP,ATP8A1,NEDD4,COLGALT1,SUCO,ENY2,ARHGAP5,TBL1X,PCM1,TENM1,KCNMA1,WNK1,RC3H2,USP34,CAB39,BCLAF1,TSC22D1,KITL,PRKAA2,AKAP9,WDFY1,E…
multicellular organism development	GO:0007275	2.5865e-09	8.58729	4907	309	111	25907	DCT,NELL2,FZD3,HERC2,MEGF9,RAPGEF6,PLXNC1,EIF4G1,ZFP800,NECAB1,PLCB1,ATRX,RHOBTB3,GPRIN3,NEK1,SPTBN1,KIF1B,DNM3,SMARCC1,SLC1A2,FLRT2,NEDD4L,XRN2,SCN1A,VPS13A,JAK1,BIRC6,NRXN1,EDNRB,ROCK1,MBNL1,BPTF,PCYT1B,MSI2,RRM2B,HERC1,PTPN11,DDX6,IL6ST,ARHGAP32,CALD1,NEDD4,BTBD3,MMP16,PCM1,TENM1,WNK1,RC3H2,TSC22D1,KITL,EPHA4,SORL1,CACNB4,RORA,ABCB10,NFIA,ITGA4,RORB,TBC1D20,MED1,ITSN2,MAP2K6,PTPRD,ZBED6,EPN2,T…
nervous system development	GO:0007399	4.33455e-09	8.36306	2593	309	73	25907	DCT,NELL2,FZD3,HERC2,MEGF9,RAPGEF6,PLXNC1,EIF4G1,PLCB1,ATRX,GPRIN3,SPTBN1,DNM3,SMARCC1,SLC1A2,FLRT2,NEDD4L,XRN2,SCN1A,VPS13A,NRXN1,EDNRB,ROCK1,MBNL1,BPTF,MSI2,HERC1,PTPN11,DDX6,IL6ST,ARHGAP32,NEDD4,BTBD3,PCM1,TENM1,EPHA4,SORL1,RORA,NFIA,ITGA4,RORB,MED1,ITSN2,PTPRD,NR2C2,TRA2B,C1QL3,CHRDL1,RUFY3,SLITRK3,ABCD2,CASK,BMPR2,SYT1,ALCAM,NTRK3,VLDLR,EZH1,ARHGEF9,ANKRD11,ATP2B2,MTPN,SYNE1,HECW2,HCN1,GOLGA…
system development	GO:0048731	9.66082e-09	8.01499	4155	309	98	25907	DCT,NELL2,FZD3,HERC2,MEGF9,RAPGEF6,PLXNC1,EIF4G1,ZFP800,PLCB1,ATRX,RHOBTB3,GPRIN3,NEK1,SPTBN1,DNM3,SMARCC1,SLC1A2,FLRT2,NEDD4L,XRN2,SCN1A,VPS13A,JAK1,NRXN1,EDNRB,ROCK1,MBNL1,BPTF,PCYT1B,MSI2,RRM2B,HERC1,PTPN11,DDX6,IL6ST,ARHGAP32,CALD1,NEDD4,BTBD3,MMP16,PCM1,TENM1,WNK1,RC3H2,KITL,EPHA4,SORL1,CACNB4,RORA,NFIA,ITGA4,RORB,TBC1D20,MED1,ITSN2,MAP2K6,PTPRD,EPN2,NR2C2,TRA2B,C1QL3,CHRDL1,PLEKHA5,RUFY3,SL…
cellular component organization or biogenesis	GO:0071840	2.64499e-08	7.57758	7867	309	150	25907	NELL2,FZD3,MEGF9,RAPGEF6,PLXNC1,EIF4G1,GCC2,PLCB1,SMARCA2,ATRX,DAAM1,PRRC2C,GPRIN3,SLK,EIF3A,NEK1,SPTBN1,DNM3,SMARCC1,SLC1A2,APC,FLRT2,EIF2S1,NEDD4L,BAZ1B,CREBBP,VPS13A,DGKD,NRXN1,GATAD2B,RNF20,ROCK1,MBNL1,PRPF40A,BPTF,SCAF11,SMC6,RRM2B,HERC1,USP7,PTPN11,DDX6,ARHGAP32,LTN1,CALD1,ATP8A1,CEP350,NEDD4,TLK1,PPM1K,WBP11,BTBD3,COLGALT1,CABIN1,ENY2,MMP16,ARHGAP5,PCM1,KCNMA1,WNK1,EIF3C,CBX5,PRKAA2,AKAP9,…
cellular component organization	GO:0016043	3.47304e-08	7.45929	7668	309	147	25907	NELL2,FZD3,MEGF9,RAPGEF6,PLXNC1,EIF4G1,GCC2,PLCB1,SMARCA2,ATRX,DAAM1,PRRC2C,GPRIN3,SLK,EIF3A,NEK1,SPTBN1,DNM3,SMARCC1,SLC1A2,APC,FLRT2,EIF2S1,NEDD4L,BAZ1B,CREBBP,VPS13A,DGKD,NRXN1,GATAD2B,RNF20,ROCK1,MBNL1,PRPF40A,BPTF,SCAF11,SMC6,RRM2B,HERC1,USP7,PTPN11,DDX6,ARHGAP32,LTN1,CALD1,ATP8A1,CEP350,NEDD4,TLK1,PPM1K,BTBD3,COLGALT1,CABIN1,ENY2,MMP16,ARHGAP5,PCM1,KCNMA1,WNK1,EIF3C,CBX5,PRKAA2,AKAP9,CLASP1…
developmental process	GO:0032502	4.09869e-08	7.38736	6873	309	136	25907	DCT,NELL2,FZD3,HERC2,MEGF9,RAPGEF6,PLXNC1,EIF4G1,ZFP800,NECAB1,PLCB1,SMARCA2,ATRX,RHOBTB3,PRRC2C,GPRIN3,NEK1,SPTBN1,KIF1B,DNM3,SMARCC1,SLC1A2,FLRT2,NEDD4L,XRN2,SCN1A,VPS13A,JAK1,BIRC6,NRXN1,ZC3H13,GATAD2B,EDNRB,ROCK1,MBNL1,PRPF40A,BPTF,PCYT1B,MSI2,RRM2B,HERC1,PTPN11,DDX6,IL6ST,ARHGAP32,CALD1,NEDD4,BTBD3,SUCO,MMP16,ARHGAP5,TBL1X,PCM1,TENM1,CFAP97,WNK1,RC3H2,TSC22D1,KITL,EID1,EPHA4,SH3KBP1,SORL1,CA…
negative regulation of cellular process	GO:0048523	1.0767e-07	6.9679	5540	309	116	25907	FZD3,HERC2,PLXNC1,EIF4G1,PLCB4,ZBTB38,PLCB1,SMARCA2,ATRX,EIF3A,NEK1,SPTBN1,DNM3,SMARCC1,APC,SLMAP,EIF2S1,NEDD4L,XRN2,BAZ1B,CREBBP,DGKD,BIRC6,NRXN1,GATAD2B,EDNRB,SCAI,XIAP,RFC1,RNF20,ROCK1,BPTF,RRM2B,HERC1,USP7,PTPN11,DDX6,IL6ST,THRAP3,SYNCRIP,NEDD4,CABIN1,ENY2,TBL1X,PCM1,WNK1,RC3H2,BCLAF1,CBX5,TSC22D1,KITL,PRKAA2,CLASP1,EID1,PDE10A,SNX13,EPHA4,CPEB2,SORL1,PTTG1,RGS7BP,CACNB4,RORA,TCF25,RORB,MED1,…
negative regulation of biological process	GO:0048519	1.21954e-07	6.9138	5759	309	119	25907	FZD3,HERC2,PLXNC1,EIF4G1,PLCB4,ZBTB38,PLCB1,SMARCA2,ATRX,EIF3A,NEK1,SPTBN1,DNM3,SMARCC1,APC,SLMAP,EIF2S1,NEDD4L,XRN2,BAZ1B,CREBBP,DGKD,BIRC6,NRXN1,GATAD2B,EDNRB,SCAI,XIAP,RFC1,RNF20,ROCK1,BPTF,RRM2B,HERC1,USP7,PTPN11,DDX6,IL6ST,THRAP3,SYNCRIP,NEDD4,CABIN1,ENY2,TBL1X,PCM1,WNK1,RC3H2,BCLAF1,CBX5,TSC22D1,KITL,PRKAA2,CLASP1,EID1,PDE10A,SNX13,EPHA4,CPEB2,SORL1,PTTG1,RGS7BP,CACNB4,RORA,TCF25,ITGA4,RORB…
anatomical structure development	GO:0048856	3.62928e-07	6.44018	6280	309	125	25907	DCT,NELL2,FZD3,HERC2,MEGF9,RAPGEF6,PLXNC1,EIF4G1,ZFP800,NECAB1,PLCB1,SMARCA2,ATRX,RHOBTB3,PRRC2C,GPRIN3,NEK1,SPTBN1,KIF1B,DNM3,SMARCC1,SLC1A2,FLRT2,NEDD4L,XRN2,SCN1A,VPS13A,JAK1,BIRC6,NRXN1,EDNRB,ROCK1,MBNL1,PRPF40A,BPTF,PCYT1B,MSI2,RRM2B,HERC1,PTPN11,DDX6,IL6ST,ARHGAP32,CALD1,NEDD4,BTBD3,MMP16,ARHGAP5,PCM1,TENM1,WNK1,RC3H2,TSC22D1,KITL,EPHA4,SH3KBP1,SORL1,CACNB4,RORA,ABCB10,NFIA,ITGA4,RORB,TBC1D…
generation of neurons	GO:0048699	3.9001e-07	6.40892	1672	309	52	25907	DCT,NELL2,FZD3,HERC2,MEGF9,PLXNC1,EIF4G1,GPRIN3,DNM3,FLRT2,NEDD4L,XRN2,VPS13A,NRXN1,EDNRB,ROCK1,HERC1,PTPN11,DDX6,ARHGAP32,NEDD4,BTBD3,PCM1,TENM1,EPHA4,RORA,NFIA,ITGA4,RORB,MED1,ITSN2,PTPRD,CHRDL1,RUFY3,SLITRK3,CASK,BMPR2,SYT1,ALCAM,NTRK3,VLDLR,ATP2B2,MTPN,SYNE1,HECW2,HCN1,GOLGA4,UGCG,ARHGEF28,NIPBL,ARFGEF1,SECISBP2
positive regulation of macromolecule metabolic process	GO:0010604	5.04494e-07	6.29714	3174	309	78	25907	EIF4G1,ZBTB38,PLCB1,SMARCA2,ATRX,SPTBN1,KIF1B,SMARCC1,APC,NEDD4L,BAZ1B,CREBBP,ZFP91,GATAD2B,EDNRB,XIAP,ZFP770,RFC1,RNF20,ROCK1,BPTF,ZFP458,CCNY,PTPN11,THRAP3,SYNCRIP,NEDD4,ENY2,TBL1X,WNK1,RC3H2,CAB39,BCLAF1,TSC22D1,KITL,PRKAA2,AKAP9,EPHA4,SORL1,RORA,ABCB10,NFIA,RORB,MED1,MAP2K6,RSF1,FAM168A,TBL1XR1,EP400,NR2C2,TRA2B,NSF,BCL7A,HLF,CASK,BMPR2,NTRK3,NFYB,EZH1,EYA4,BAG4,AP3B1,CDK12,ADIPOR2,HNRNPR,ZFP…
regulation of primary metabolic process	GO:0080090	9.53477e-07	6.02069	5176	309	108	25907	EIF4G1,ZBTB38,NECAB1,PLCB1,SMARCA2,ATRX,RHOBTB3,TCERG1,SMARCC1,APC,EIF2S1,NEDD4L,BAZ1B,CREBBP,RBM25,ZFP91,RBM39,GATAD2B,EDNRB,SCAI,XIAP,ZFP770,RFC1,RNF20,ROCK1,MBNL1,BPTF,ZFP458,CCNY,MSI2,USP7,PTPN11,DDX6,THRAP3,SYNCRIP,NEDD4,ENY2,TBL1X,WNK1,RC3H2,CAB39,BCLAF1,SP4,CBX5,TSC22D1,KITL,PRKAA2,AKAP9,EID1,EPHA4,CPEB2,SORL1,RORA,ABCB10,RBM5,NFIA,TCF25,RORB,MED1,MAP2K6,ZBED6,ZFP644,RSF1,FAM168A,LPGAT1,TB…
cellular localization	GO:0051641	1.38593e-06	5.85826	3493	309	82	25907	RAPGEF6,EIF4G1,PLCB4,GCC2,PLCB1,ATRX,RHOBTB3,SPTBN1,KIF1B,DNM3,SLC1A2,APC,SLMAP,NEDD4L,CREBBP,SCN1A,VPS13A,DGKD,JAK1,NRXN1,EDNRB,ROCK1,USP7,PTPN11,ATP8A1,CEP350,NEDD4,TLK1,ENY2,PCM1,TENM1,WNK1,NUP214,PRKAA2,AKAP9,SNX13,SH3KBP1,RAB39B,SORL1,CACNB4,EMC7,ITGA4,TBC1D20,MED1,ZBED6,ZC3H11A,DNAJC5,RPH3A,C1QL3,SDAD1,NSF,HIP1,CHRDL1,RUFY3,SLITRK3,ABCD2,CASK,LIN7A,SYT1,RAB6B,LZTFL1,PIP4K2A,VLDLR,ZDHHC3,RAB…
positive regulation of metabolic process	GO:0009893	1.38593e-06	5.85826	3493	309	82	25907	EIF4G1,ZBTB38,PLCB1,SMARCA2,ATRX,SPTBN1,KIF1B,SMARCC1,APC,NEDD4L,BAZ1B,CREBBP,ZFP91,GATAD2B,EDNRB,XIAP,ZFP770,RFC1,RNF20,ROCK1,BPTF,ZFP458,CCNY,PTPN11,THRAP3,SYNCRIP,NEDD4,SUCO,ENY2,TBL1X,WNK1,RC3H2,CAB39,BCLAF1,TSC22D1,KITL,PRKAA2,AKAP9,EPHA4,SORL1,RORA,ABCB10,NFIA,RORB,MED1,MAP2K6,RSF1,FAM168A,LPGAT1,TBL1XR1,EP400,NR2C2,TRA2B,NSF,BCL7A,ABCD2,HLF,CASK,BMPR2,NTRK3,PIP4K2A,NFYB,EZH1,EYA4,BAG4,AP3B…
neuron differentiation	GO:0030182	1.84254e-06	5.73458	1588	309	49	25907	NELL2,FZD3,HERC2,MEGF9,PLXNC1,EIF4G1,GPRIN3,DNM3,FLRT2,NEDD4L,XRN2,VPS13A,NRXN1,EDNRB,ROCK1,HERC1,PTPN11,DDX6,ARHGAP32,NEDD4,BTBD3,TENM1,EPHA4,RORA,NFIA,ITGA4,RORB,MED1,ITSN2,PTPRD,CHRDL1,RUFY3,SLITRK3,CASK,BMPR2,SYT1,ALCAM,NTRK3,VLDLR,ATP2B2,MTPN,SYNE1,HECW2,HCN1,GOLGA4,UGCG,ARHGEF28,ARFGEF1,SECISBP2
cellular response to stress	GO:0033554	2.33809e-06	5.63114	1814	309	53	25907	HERC2,EIF4G1,ZBTB38,ATRX,NEK1,SMARCC1,APC,EIF2S1,XRN2,BAZ1B,CREBBP,VPS13A,XIAP,RFC1,SMC6,RRM2B,USP7,PTPN11,JMY,NEDD4,TLK1,ENY2,WNK1,BCLAF1,CBX5,PRKAA2,EPHA4,CPEB2,PTTG1,KCND2,RORA,ABCB10,MAP2K6,PTPRD,FAM168A,EP400,BCL7A,SPOP,BMPR2,SMC1A,UBXN4,NTRK3,VLDLR,SMC4,SPRED2,EYA4,SMG1,DNAJB14,NUCKS1,ARPP21,NIPBL,INO80,RNF168
neurogenesis	GO:0022008	2.68086e-06	5.57173	1931	309	55	25907	DCT,NELL2,FZD3,HERC2,MEGF9,PLXNC1,EIF4G1,GPRIN3,DNM3,FLRT2,NEDD4L,XRN2,VPS13A,NRXN1,EDNRB,ROCK1,HERC1,PTPN11,DDX6,IL6ST,ARHGAP32,NEDD4,BTBD3,PCM1,TENM1,EPHA4,SORL1,RORA,NFIA,ITGA4,RORB,MED1,ITSN2,PTPRD,CHRDL1,RUFY3,SLITRK3,CASK,BMPR2,SYT1,ALCAM,NTRK3,VLDLR,ANKRD11,ATP2B2,MTPN,SYNE1,HECW2,HCN1,GOLGA4,UGCG,ARHGEF28,NIPBL,ARFGEF1,SECISBP2
cell morphogenesis	GO:0000902	2.75283e-06	5.56022	1053	309	38	25907	NELL2,FZD3,MEGF9,PLXNC1,DNM3,FLRT2,NEDD4L,VPS13A,NRXN1,ROCK1,PRPF40A,PTPN11,ARHGAP32,NEDD4,BTBD3,EPHA4,SH3KBP1,NFIA,ITGA4,TBC1D20,MED1,ITSN2,PTPRD,RUFY3,SLITRK3,CASK,BMPR2,SYT1,ALCAM,NTRK3,VLDLR,AP3B1,ATP2B2,LARP4,SYNE1,HECW2,GOLGA4,ARHGEF28
regulation of biological quality	GO:0065008	3.29599e-06	5.48201	3180	309	76	25907	NELL2,PLXNC1,EIF4G1,PLCB1,CACNA2D1,SPTBN1,DNM3,SLMAP,FLRT2,NEDD4L,CREBBP,SCN1A,VPS13A,NRXN1,EDNRB,ROCK1,PRPF40A,USP7,PTPN11,IL6ST,ARHGAP32,THRAP3,SYNCRIP,ATP8A1,NEDD4,PPM1K,DIO2,ENY2,ARHGAP5,TBL1X,PCM1,KCNMA1,WNK1,RC3H2,AKAP9,EPHA4,SH3KBP1,RGS7BP,CACNB4,KCND2,ITGA4,TBC1D20,MED1,DGKB,PTPRD,ZBED6,ENPP4,GTPBP4,C1QL3,HIP1,CHRDL1,ATP2B1,RUFY3,SLITRK3,PTPRT,CASK,BMPR2,NTRK3,TMOD2,OPRK1,GNAL,VLDLR,RAB11…
regulation of signaling	GO:0023051	3.34946e-06	5.47503	3558	309	82	25907	NELL2,HERC2,PLCB4,PLCB1,DLGAP2,EIF3A,NEK1,SPTBN1,APC,SLMAP,CREBBP,VPS13A,DGKD,BIRC6,NRXN1,EDNRB,SCAI,XIAP,ROCK1,CDK14,CCNY,RRM2B,USP7,PTPN11,IL6ST,NEDD4,ENY2,WNK1,RC3H2,USP34,BCLAF1,TSC22D1,KITL,PRKAA2,WDFY1,PDE10A,SNX13,EPHA4,SORL1,RGS7BP,CACNB4,RORA,MAOA,MED1,DGKB,CNKSR2,MAP2K6,PTPRD,ZBED6,EPN2,TBL1XR1,NSF,HIP1,CHRDL1,SPOP,KLHL24,PTPRT,CASK,BMPR2,SYT1,NTRK3,TMOD2,OPRK1,PIP4K2A,GNAL,ZDHHC3,TSPAN…
neuron projection morphogenesis	GO:0048812	4.33303e-06	5.36321	706	309	30	25907	NELL2,FZD3,MEGF9,PLXNC1,DNM3,FLRT2,NEDD4L,VPS13A,NRXN1,ROCK1,PTPN11,ARHGAP32,NEDD4,BTBD3,EPHA4,ITGA4,ITSN2,PTPRD,RUFY3,SLITRK3,CASK,BMPR2,SYT1,ALCAM,NTRK3,VLDLR,SYNE1,HECW2,GOLGA4,ARHGEF28
plasma membrane bounded cell projection morphogenesis	GO:0120039	7.03086e-06	5.15299	721	309	30	25907	NELL2,FZD3,MEGF9,PLXNC1,DNM3,FLRT2,NEDD4L,VPS13A,NRXN1,ROCK1,PTPN11,ARHGAP32,NEDD4,BTBD3,EPHA4,ITGA4,ITSN2,PTPRD,RUFY3,SLITRK3,CASK,BMPR2,SYT1,ALCAM,NTRK3,VLDLR,SYNE1,HECW2,GOLGA4,ARHGEF28
regulation of cell communication	GO:0010646	7.96376e-06	5.09888	3560	309	81	25907	NELL2,HERC2,PLCB4,PLCB1,DLGAP2,EIF3A,NEK1,SPTBN1,APC,SLMAP,CREBBP,VPS13A,DGKD,BIRC6,NRXN1,EDNRB,SCAI,XIAP,ROCK1,CDK14,CCNY,RRM2B,USP7,PTPN11,IL6ST,NEDD4,ENY2,WNK1,RC3H2,USP34,BCLAF1,TSC22D1,KITL,PRKAA2,WDFY1,PDE10A,SNX13,EPHA4,SORL1,RGS7BP,CACNB4,RORA,MAOA,MED1,DGKB,CNKSR2,MAP2K6,PTPRD,ZBED6,EPN2,TBL1XR1,HIP1,CHRDL1,SPOP,KLHL24,PTPRT,CASK,BMPR2,SYT1,NTRK3,TMOD2,OPRK1,PIP4K2A,GNAL,ZDHHC3,TSPAN5,SP…
cell projection morphogenesis	GO:0048858	8.77155e-06	5.05692	728	309	30	25907	NELL2,FZD3,MEGF9,PLXNC1,DNM3,FLRT2,NEDD4L,VPS13A,NRXN1,ROCK1,PTPN11,ARHGAP32,NEDD4,BTBD3,EPHA4,ITGA4,ITSN2,PTPRD,RUFY3,SLITRK3,CASK,BMPR2,SYT1,ALCAM,NTRK3,VLDLR,SYNE1,HECW2,GOLGA4,ARHGEF28
DNA damage response	GO:0006974	9.23862e-06	5.03439	864	309	33	25907	HERC2,ZBTB38,ATRX,NEK1,SMARCC1,APC,XRN2,BAZ1B,CREBBP,XIAP,RFC1,SMC6,RRM2B,USP7,PTPN11,NEDD4,TLK1,ENY2,BCLAF1,CBX5,PTTG1,FAM168A,EP400,BCL7A,SMC1A,SMC4,SPRED2,EYA4,SMG1,NUCKS1,NIPBL,INO80,RNF168
cell surface receptor signaling pathway	GO:0007166	1.449e-05	4.83893	2731	309	67	25907	FZD3,HERC2,PLXNC1,PLCB1,DAAM1,SPTBN1,SMARCC1,APC,FLRT2,PPM1L,CREBBP,VPS13A,DGKD,JAK1,BIRC6,NRXN1,EDNRB,XIAP,CDK14,CCNY,PTPN11,IL6ST,NEDD4,WNK1,RC3H2,USP34,TSC22D1,KITL,PRKAA2,SAMD12,WDFY1,EPHA4,SORL1,CACNB4,RORA,NFIA,PDAP1,ITGA4,MED1,PTPRD,EPN2,SLC39A6,TBL1XR1,NR2C2,HIP1,CHRDL1,PTPRT,BMPR2,NTRK3,PIP4K2A,VLDLR,ADGRA1,ZDHHC3,RAB11FIP2,TSPAN5,SPRED2,EYA4,ADIPOR2,ZC3H15,CTR9,NUCKS1,SYNE1,UGCG,ZMYND11…
macromolecule localization	GO:0033036	1.81225e-05	4.74178	3054	309	72	25907	RAPGEF6,EIF4G1,GCC2,PLCB1,ATRX,SPTBN1,KIF1B,APC,SLMAP,NEDD4L,CREBBP,VPS13A,DGKD,HDLBP,JAK1,NRXN1,EDNRB,ROCK1,USP7,PTPN11,ATP8A1,CEP350,NEDD4,TLK1,ENY2,PCM1,TENM1,WNK1,NUP214,PRKAA2,SNX13,SH3KBP1,RAB39B,SORL1,DENND5B,CACNB4,EMC7,ITGA4,MED1,MAP2K6,OSBPL6,ZBED6,ZC3H11A,RPH3A,C1QL3,SDAD1,NSF,CHRDL1,RUFY3,SLITRK3,ABCD2,CASK,LIN7A,RAB6B,LZTFL1,PIP4K2A,VLDLR,ZDHHC3,RAB11FIP2,TSPAN5,ARHGEF9,BAG4,AP3B1,SL…
regulation of localization	GO:0032879	2.21747e-05	4.65414	2108	309	56	25907	NELL2,EIF4G1,PLCB4,GCC2,PLCB1,CACNA2D1,SPTBN1,DNM3,SLC1A2,APC,NEDD4L,CREBBP,DGKD,JAK1,NRXN1,ROCK1,USP7,PTPN11,ATP8A1,NEDD4,ENY2,PCM1,TENM1,WNK1,NUP214,PRKAA2,SORL1,DENND5B,CACNB4,TBC1D20,MAP2K6,OSBPL6,ZBED6,EPN2,DNAJC5,RPH3A,NSF,HIP1,ATP2B1,RUFY3,KLHL24,CASK,SYT1,LZTFL1,OPRK1,ZDHHC3,RAB11FIP2,BAG4,ADIPOR2,ATP2B2,SLC4A8,MCTP1,SYNE1,PPP3CB,RAB2B,RNF168
protein localization	GO:0008104	2.69812e-05	4.56894	2592	309	64	25907	RAPGEF6,EIF4G1,GCC2,PLCB1,ATRX,SPTBN1,KIF1B,APC,SLMAP,NEDD4L,CREBBP,VPS13A,DGKD,JAK1,NRXN1,EDNRB,ROCK1,USP7,PTPN11,CEP350,NEDD4,TLK1,ENY2,PCM1,TENM1,WNK1,NUP214,PRKAA2,SNX13,SH3KBP1,RAB39B,SORL1,CACNB4,EMC7,ITGA4,MED1,ZBED6,RPH3A,C1QL3,SDAD1,NSF,CHRDL1,RUFY3,SLITRK3,CASK,LIN7A,RAB6B,LZTFL1,VLDLR,ZDHHC3,RAB11FIP2,TSPAN5,ARHGEF9,BAG4,AP3B1,SLC4A8,SYNE1,HCN1,GOLGA4,PPP3CB,NIPBL,ARFGEF1,RAB2B,RNF168
protein modification process	GO:0036211	3.04415e-05	4.51653	2540	309	63	25907	HERC2,EIF4G1,CDKL2,SLK,NEK1,PPM1L,NEDD4L,TULP4,BAZ1B,JAK1,BIRC6,ZFP91,EDNRB,XIAP,RNF20,USP48,ROCK1,CDK14,CCNY,USP7,PTPN11,LTN1,PCMTD1,NEDD4,TLK1,PPM1K,WNK1,RC3H2,USP34,CAB39,KITL,PRKAA2,AKAP9,EPHA4,TCF25,MED1,MAP2K6,PTPRD,PEAK1,CUL5,GTPBP4,GALNT13,SPOP,KLHL24,PTPRT,CASK,TTC3,BMPR2,NTRK3,NAA35,ZDHHC3,CNOT4,SPRED2,BAG4,AP3B1,CDK12,ADIPOR2,HECW2,UGCG,PPP3CB,ARFGEF1,PRKACB,RNF168
cellular macromolecule localization	GO:0070727	3.17072e-05	4.49884	2603	309	64	25907	RAPGEF6,EIF4G1,GCC2,PLCB1,ATRX,SPTBN1,KIF1B,APC,SLMAP,NEDD4L,CREBBP,VPS13A,DGKD,JAK1,NRXN1,EDNRB,ROCK1,USP7,PTPN11,CEP350,NEDD4,TLK1,ENY2,PCM1,TENM1,WNK1,NUP214,PRKAA2,SNX13,SH3KBP1,RAB39B,SORL1,CACNB4,EMC7,ITGA4,MED1,ZBED6,RPH3A,C1QL3,SDAD1,NSF,CHRDL1,RUFY3,SLITRK3,CASK,LIN7A,RAB6B,LZTFL1,VLDLR,ZDHHC3,RAB11FIP2,TSPAN5,ARHGEF9,BAG4,AP3B1,SLC4A8,SYNE1,HCN1,GOLGA4,PPP3CB,NIPBL,ARFGEF1,RAB2B,RNF168
protein metabolic process	GO:0019538	3.27449e-05	4.48486	4467	309	93	25907	HERC2,EIF4G1,NECAB1,CDKL2,RHOBTB3,SLK,EIF3A,NEK1,SMARCC1,APC,EIF2S1,PPM1L,NEDD4L,TULP4,BAZ1B,VPS13A,JAK1,BIRC6,ZFP91,EDNRB,XIAP,RNF20,USP48,ROCK1,CDK14,CCNY,MSI2,USP7,PTPN11,DDX6,LTN1,SYNCRIP,PCMTD1,NEDD4,TLK1,PPM1K,MMP16,HSPA4L,TBL1X,WNK1,RC3H2,USP34,CAB39,EIF3C,KITL,PRKAA2,AKAP9,EPHA4,CPEB2,SORL1,ABCB10,TCF25,MED1,MAP2K6,PTPRD,PEAK1,DNAJC5,TBL1XR1,CUL5,GTPBP4,GALNT13,NSF,SPOP,KLHL24,PTPRT,CASK,…
macromolecule modification	GO:0043412	4.97009e-05	4.30364	2695	309	65	25907	HERC2,EIF4G1,CDKL2,SLK,NEK1,PPM1L,NEDD4L,TULP4,BAZ1B,JAK1,TGS1,BIRC6,ZFP91,EDNRB,XIAP,RNF20,USP48,ROCK1,CDK14,CCNY,USP7,PTPN11,LTN1,SYNCRIP,PCMTD1,NEDD4,TLK1,PPM1K,WNK1,RC3H2,USP34,CAB39,KITL,PRKAA2,AKAP9,EPHA4,TCF25,MED1,MAP2K6,PTPRD,PEAK1,CUL5,GTPBP4,GALNT13,SPOP,KLHL24,PTPRT,CASK,TTC3,BMPR2,NTRK3,NAA35,ZDHHC3,CNOT4,SPRED2,BAG4,AP3B1,CDK12,ADIPOR2,HECW2,UGCG,PPP3CB,ARFGEF1,PRKACB,RNF168
regulation of cellular component organization	GO:0051128	7.03388e-05	4.1528	2537	309	62	25907	PLXNC1,EIF4G1,PLCB1,SMARCA2,ATRX,SLK,SPTBN1,DNM3,SMARCC1,APC,FLRT2,NEDD4L,BAZ1B,DGKD,NRXN1,ROCK1,PTPN11,ARHGAP32,ATP8A1,NEDD4,TLK1,COLGALT1,WNK1,PRKAA2,AKAP9,CLASP1,EPHA4,SORL1,PTTG1,ITSN2,DGKB,PTPRD,PEAK1,EPN2,C1QL3,NSF,HIP1,BCL7A,RUFY3,SLITRK3,PTPRT,CASK,BMPR2,SYT1,NTRK3,TMOD2,PIP4K2A,MAP9,VLDLR,SMC4,ARHGEF9,BAG4,ADIPOR2,SMG1,MTPN,MCTP1,SYNE1,HECW2,GOLGA4,PPP3CB,ARFGEF1,INO80
neuron development	GO:0048666	8.7572e-05	4.05763	1302	309	40	25907	NELL2,FZD3,MEGF9,PLXNC1,GPRIN3,DNM3,FLRT2,NEDD4L,VPS13A,NRXN1,EDNRB,ROCK1,HERC1,PTPN11,ARHGAP32,NEDD4,BTBD3,TENM1,EPHA4,ITGA4,RORB,ITSN2,PTPRD,RUFY3,SLITRK3,CASK,BMPR2,SYT1,ALCAM,NTRK3,VLDLR,ATP2B2,SYNE1,HECW2,HCN1,GOLGA4,UGCG,ARHGEF28,ARFGEF1,SECISBP2
synapse organization	GO:0050808	9.6219e-05	4.01674	630	309	26	25907	PLXNC1,EIF4G1,DAAM1,DNM3,FLRT2,NRXN1,ROCK1,NEDD4,EPHA4,RAB39B,CACNB4,NFIA,DGKB,CNKSR2,PTPRD,RPH3A,C1QL3,CHRDL1,SLITRK3,PTPRT,CASK,NTRK3,VLDLR,ARHGEF9,ATP2B2,PCDHB16
regulation of developmental process	GO:0050793	0.000107487	3.96864	2689	309	64	25907	DCT,FZD3,PLXNC1,EIF4G1,PLCB1,DNM3,SMARCC1,FLRT2,NEDD4L,JAK1,NRXN1,ZC3H13,GATAD2B,EDNRB,ROCK1,PRPF40A,PTPN11,DDX6,IL6ST,ARHGAP32,NEDD4,SUCO,PCM1,WNK1,RC3H2,TSC22D1,KITL,EPHA4,SH3KBP1,SORL1,RORA,ABCB10,RORB,MED1,ITSN2,PTPRD,ZBED6,EPN2,LUC7L,NR2C2,BCL7A,ATP2B1,RUFY3,SLITRK3,CASK,BMPR2,SYT1,KRIT1,NTRK3,VLDLR,CNOT4,BTBD7,SPRED2,AP3B1,CDK12,CTR9,LARP4,SYNE1,HECW2,GOLGA4,SLC8A1,NIPBL,INO80,SFMBT1
cell communication	GO:0007154	0.000127387	3.89487	7475	309	133	25907	NELL2,FZD3,HERC2,ARAP2,RAPGEF6,PLXNC1,PLCB4,PLCB1,CACNA2D1,ATRX,DAAM1,DLGAP2,EIF3A,NEK1,SPTBN1,KIF1B,SMARCC1,APC,SLMAP,FLRT2,EIF2S1,PPM1L,CREBBP,SCN1A,VPS13A,DGKD,JAK1,BIRC6,ZFP91,NRXN1,EDNRB,SCAI,XIAP,ROCK1,MAGI3,CDK14,CCNY,RRM2B,USP7,PTPN11,HTR1F,IL6ST,ARHGAP32,NEDD4,TLK1,CABIN1,ENY2,ARHGAP5,TENM1,WNK1,RC3H2,USP34,CAB39,BCLAF1,TSC22D1,KITL,PRKAA2,AKAP9,SAMD12,WDFY1,PDE10A,SNX13,EPHA4,RAB39B,SOR…
cellular response to stimulus	GO:0051716	0.000143946	3.8418	8484	309	146	25907	FZD3,HERC2,ARAP2,RAPGEF6,PLXNC1,EIF4G1,PLCB4,ZBTB38,PLCB1,CACNA2D1,ATRX,DAAM1,EIF3A,NEK1,SPTBN1,SMARCC1,SLC1A2,APC,SLMAP,FLRT2,EIF2S1,PPM1L,XRN2,BAZ1B,CREBBP,VPS13A,DGKD,JAK1,BIRC6,ZFP91,NRXN1,EDNRB,SCAI,XIAP,RFC1,ROCK1,MAGI3,CDK14,SMC6,CCNY,RRM2B,USP7,PTPN11,HTR1F,IL6ST,ARHGAP32,JMY,NEDD4,TLK1,CABIN1,ENY2,ARHGAP5,TENM1,WNK1,RC3H2,USP34,CAB39,BCLAF1,CBX5,TSC22D1,KITL,PRKAA2,AKAP9,SAMD12,WDFY1,PDE…
cell morphogenesis involved in neuron differentiation	GO:0048667	0.000177935	3.74974	650	309	26	25907	NELL2,FZD3,MEGF9,PLXNC1,DNM3,FLRT2,NEDD4L,PTPN11,ARHGAP32,NEDD4,BTBD3,EPHA4,ITGA4,PTPRD,RUFY3,SLITRK3,CASK,BMPR2,ALCAM,NTRK3,VLDLR,ATP2B2,SYNE1,HECW2,GOLGA4,ARHGEF28
positive regulation of nucleobase-containing compound metabolic process	GO:0045935	0.000182057	3.73979	2007	309	52	25907	ZBTB38,PLCB1,SMARCA2,ATRX,SMARCC1,BAZ1B,CREBBP,GATAD2B,ZFP770,RFC1,RNF20,ROCK1,BPTF,ZFP458,THRAP3,SYNCRIP,ENY2,TBL1X,WNK1,RC3H2,BCLAF1,TSC22D1,PRKAA2,RORA,NFIA,RORB,MED1,RSF1,FAM168A,TBL1XR1,EP400,NR2C2,TRA2B,BCL7A,HLF,CASK,BMPR2,NFYB,EZH1,EYA4,AP3B1,CDK12,HNRNPR,ZFP945,CTR9,NUCKS1,KLF6,PPP3CB,NIPBL,INO80,ARID5B,RNF168
animal organ development	GO:0048513	0.000297724	3.52619	3272	309	72	25907	DCT,FZD3,MEGF9,EIF4G1,ZFP800,PLCB1,ATRX,RHOBTB3,NEK1,SMARCC1,SLC1A2,FLRT2,XRN2,BIRC6,NRXN1,EDNRB,ROCK1,MBNL1,BPTF,PCYT1B,RRM2B,HERC1,PTPN11,ARHGAP32,NEDD4,BTBD3,MMP16,ARHGAP5,PCM1,WNK1,RC3H2,KITL,EPHA4,SORL1,CACNB4,RORA,NFIA,RORB,TBC1D20,MED1,MAP2K6,EPN2,LUC7L,SLC39A6,TBL1XR1,NR2C2,TRA2B,CHRDL1,ATP2B1,HLF,BMPR2,LIN7A,NTRK3,EZH1,BTBD7,SPRED2,EYA4,ANKRD11,AP3B1,ADIPOR2,ATP2B2,MTPN,FNDC3A,SYNE1,HCN1…
localization	GO:0051179	0.000314333	3.50261	5309	309	102	25907	NELL2,RAPGEF6,EIF4G1,PLCB4,GCC2,PLCB1,CACNA2D1,ATRX,RHOBTB3,SPTBN1,KIF1B,DNM3,SLC1A2,APC,SLMAP,NEDD4L,CREBBP,SCN1A,VPS13A,DGKD,HDLBP,JAK1,NRXN1,EDNRB,ROCK1,USP7,PTPN11,ATP8A1,CEP350,NEDD4,TLK1,PPM1K,ENY2,PCM1,TENM1,KCNMA1,WNK1,NUP214,PRKAA2,AKAP9,SNX13,SH3KBP1,RAB39B,SORL1,DENND5B,CACNB4,KCND2,ABCB10,EMC7,ITGA4,TBC1D20,MED1,ITSN2,MAP2K6,OSBPL6,ZBED6,ZC3H11A,EPN2,DNAJC5,SLC39A6,RPH3A,C1QL3,SDAD1,N…
regulation of response to stimulus	GO:0048583	0.000335791	3.47393	3939	309	82	25907	HERC2,PLCB1,EIF3A,NEK1,SPTBN1,SMARCC1,APC,SLMAP,CREBBP,DGKD,BIRC6,NRXN1,EDNRB,SCAI,XIAP,ROCK1,CDK14,CCNY,RRM2B,USP7,PTPN11,IL6ST,NEDD4,ENY2,WNK1,RC3H2,USP34,BCLAF1,TSC22D1,KITL,PRKAA2,WDFY1,PDE10A,SNX13,EPHA4,SORL1,RGS7BP,CACNB4,RORA,MAOA,MED1,CNKSR2,MAP2K6,PTPRD,EPN2,FAM168A,SLC39A6,TBL1XR1,EP400,ENPP4,HIP1,BCL7A,CHRDL1,ATP2B1,SPOP,KLHL24,PTPRT,CASK,BMPR2,NTRK3,TMOD2,OPRK1,PIP4K2A,ZDHHC3,RAB11FI…
response to stimulus	GO:0050896	0.000354091	3.45089	10427	309	169	25907	DCT,AI506816,FZD3,HERC2,ARAP2,RAPGEF6,PLXNC1,EIF4G1,PLCB4,ZBTB38,PLCB1,CACNA2D1,ATRX,DAAM1,SLK,EIF3A,NEK1,SPTBN1,SMARCC1,SLC1A2,APC,SLMAP,FLRT2,EIF2S1,PPM1L,NEDD4L,XRN2,BAZ1B,CREBBP,SCN1A,VPS13A,DGKD,JAK1,BIRC6,ZFP91,NRXN1,EDNRB,SCAI,XIAP,RFC1,ROCK1,MAGI3,BPTF,CDK14,SMC6,CCNY,RRM2B,SCD2,USP7,PTPN11,HTR1F,IL6ST,ARHGAP32,JMY,SYNCRIP,NEDD4,TLK1,CABIN1,DIO2,ENY2,HSPA4L,ARHGAP5,TBL1X,TENM1,KCNMA1,WNK1…
cell differentiation	GO:0030154	0.000495044	3.30536	4795	309	94	25907	DCT,NELL2,FZD3,HERC2,MEGF9,PLXNC1,EIF4G1,ZFP800,PLCB1,SMARCA2,ATRX,PRRC2C,GPRIN3,DNM3,SMARCC1,FLRT2,NEDD4L,XRN2,VPS13A,NRXN1,GATAD2B,EDNRB,ROCK1,MBNL1,MSI2,HERC1,PTPN11,DDX6,IL6ST,ARHGAP32,NEDD4,BTBD3,SUCO,TBL1X,PCM1,TENM1,RC3H2,TSC22D1,KITL,EID1,EPHA4,SORL1,CACNB4,RORA,ABCB10,NFIA,ITGA4,RORB,TBC1D20,MED1,ITSN2,MAP2K6,PTPRD,ZBED6,SLC39A6,TBL1XR1,NR2C2,HIP1,BCL7A,CHRDL1,RUFY3,SLITRK3,HLF,CASK,BMPR…
cellular developmental process	GO:0048869	0.000499926	3.30109	4796	309	94	25907	DCT,NELL2,FZD3,HERC2,MEGF9,PLXNC1,EIF4G1,ZFP800,PLCB1,SMARCA2,ATRX,PRRC2C,GPRIN3,DNM3,SMARCC1,FLRT2,NEDD4L,XRN2,VPS13A,NRXN1,GATAD2B,EDNRB,ROCK1,MBNL1,MSI2,HERC1,PTPN11,DDX6,IL6ST,ARHGAP32,NEDD4,BTBD3,SUCO,TBL1X,PCM1,TENM1,RC3H2,TSC22D1,KITL,EID1,EPHA4,SORL1,CACNB4,RORA,ABCB10,NFIA,ITGA4,RORB,TBC1D20,MED1,ITSN2,MAP2K6,PTPRD,ZBED6,SLC39A6,TBL1XR1,NR2C2,HIP1,BCL7A,CHRDL1,RUFY3,SLITRK3,HLF,CASK,BMPR…
regulation of macromolecule metabolic process	GO:0060255	0.00051512	3.28809	6153	309	113	25907	EIF4G1,ZBTB38,NECAB1,PLCB1,SMARCA2,ATRX,RHOBTB3,TCERG1,SPTBN1,KIF1B,SMARCC1,APC,EIF2S1,NEDD4L,XRN2,BAZ1B,CREBBP,RBM25,ZFP91,RBM39,GATAD2B,EDNRB,SCAI,XIAP,ZFP770,RFC1,RNF20,ROCK1,MBNL1,BPTF,ZFP458,CCNY,MSI2,USP7,PTPN11,DDX6,THRAP3,SYNCRIP,NEDD4,ENY2,TBL1X,WNK1,RC3H2,CAB39,BCLAF1,SP4,CBX5,TSC22D1,KITL,PRKAA2,AKAP9,EID1,EPHA4,CPEB2,SORL1,RORA,ABCB10,RBM5,NFIA,TCF25,RORB,MED1,MAP2K6,ZBED6,ZFP644,RSF1…
regulation of signal transduction	GO:0009966	0.000558247	3.25317	2940	309	66	25907	HERC2,PLCB1,EIF3A,NEK1,SPTBN1,APC,SLMAP,CREBBP,DGKD,BIRC6,NRXN1,EDNRB,SCAI,XIAP,ROCK1,CDK14,CCNY,RRM2B,USP7,PTPN11,IL6ST,NEDD4,WNK1,RC3H2,USP34,BCLAF1,TSC22D1,KITL,PRKAA2,WDFY1,PDE10A,SNX13,EPHA4,SORL1,RGS7BP,RORA,MAOA,MED1,CNKSR2,MAP2K6,PTPRD,EPN2,TBL1XR1,HIP1,CHRDL1,SPOP,KLHL24,PTPRT,BMPR2,NTRK3,TMOD2,OPRK1,PIP4K2A,ZDHHC3,TSPAN5,SPRED2,EYA4,BAG4,NUCKS1,SYNE1,UGCG,ZMYND11,PPP3CB,ARHGEF28,ARFGEF1…
cell-cell signaling	GO:0007267	0.000568612	3.24518	1398	309	40	25907	NELL2,PLCB4,PLCB1,CACNA2D1,DLGAP2,KIF1B,VPS13A,NRXN1,EDNRB,PTPN11,HTR1F,NEDD4,ENY2,WNK1,EPHA4,CACNB4,DGKB,MAP2K6,PTPRD,ZBED6,RPH3A,HIP1,CHRDL1,SLITRK3,CASK,LIN7A,SYT1,TMOD2,OPRK1,GNAL,ZDHHC3,RAB11FIP2,ATP2B2,SLC4A8,MCTP1,SYNE1,PCDHB16,PPP3CB,GRIA3,SYN2
protein localization to cell periphery	GO:1990778	0.000592518	3.2273	392	309	19	25907	RAPGEF6,EIF4G1,SPTBN1,KIF1B,SLMAP,NRXN1,ROCK1,WNK1,SORL1,C1QL3,NSF,CASK,LIN7A,LZTFL1,ZDHHC3,RAB11FIP2,TSPAN5,BAG4,GOLGA4
signaling	GO:0023052	0.000644485	3.19079	7443	309	130	25907	NELL2,FZD3,HERC2,ARAP2,RAPGEF6,PLXNC1,PLCB4,PLCB1,CACNA2D1,ATRX,DAAM1,DLGAP2,EIF3A,NEK1,SPTBN1,KIF1B,SMARCC1,APC,SLMAP,FLRT2,EIF2S1,PPM1L,CREBBP,VPS13A,DGKD,JAK1,BIRC6,ZFP91,NRXN1,EDNRB,SCAI,XIAP,ROCK1,MAGI3,CDK14,CCNY,RRM2B,USP7,PTPN11,HTR1F,IL6ST,ARHGAP32,NEDD4,TLK1,CABIN1,ENY2,ARHGAP5,TENM1,WNK1,RC3H2,USP34,CAB39,BCLAF1,TSC22D1,KITL,PRKAA2,AKAP9,SAMD12,WDFY1,PDE10A,SNX13,EPHA4,RAB39B,SORL1,RGS…
anatomical structure morphogenesis	GO:0009653	0.000817171	3.08769	2781	309	63	25907	NELL2,FZD3,MEGF9,PLXNC1,ATRX,SPTBN1,DNM3,SMARCC1,FLRT2,NEDD4L,VPS13A,JAK1,NRXN1,ROCK1,MBNL1,PRPF40A,HERC1,PTPN11,ARHGAP32,CALD1,NEDD4,BTBD3,MMP16,WNK1,EPHA4,SH3KBP1,RORA,NFIA,ITGA4,RORB,TBC1D20,MED1,ITSN2,PTPRD,EPN2,RUFY3,SLITRK3,CASK,BMPR2,SYT1,ALCAM,KRIT1,NTRK3,TMOD2,VLDLR,BTBD7,EYA4,ANKRD11,AP3B1,ADIPOR2,ATP2B2,CTR9,LARP4,MTPN,SYNE1,HECW2,HCN1,GOLGA4,PPP3CB,ARHGEF28,NIPBL,ARID5B,PRKACB
positive regulation of RNA metabolic process	GO:0051254	0.000822592	3.08482	1813	309	47	25907	ZBTB38,PLCB1,SMARCA2,ATRX,SMARCC1,BAZ1B,CREBBP,GATAD2B,ZFP770,RFC1,RNF20,ROCK1,BPTF,ZFP458,THRAP3,SYNCRIP,ENY2,TBL1X,WNK1,RC3H2,BCLAF1,TSC22D1,RORA,NFIA,RORB,MED1,RSF1,TBL1XR1,EP400,NR2C2,TRA2B,HLF,CASK,BMPR2,NFYB,EZH1,AP3B1,CDK12,HNRNPR,ZFP945,CTR9,NUCKS1,KLF6,PPP3CB,NIPBL,INO80,ARID5B
cell junction organization	GO:0034330	0.000870083	3.06044	898	309	30	25907	PLXNC1,EIF4G1,DAAM1,SLK,DNM3,FLRT2,NEDD4L,NRXN1,ROCK1,PTPN11,NEDD4,EPHA4,RAB39B,CACNB4,NFIA,DGKB,CNKSR2,PTPRD,PEAK1,RPH3A,C1QL3,CHRDL1,SLITRK3,PTPRT,CASK,NTRK3,VLDLR,ARHGEF9,ATP2B2,PCDHB16
regulation of transport	GO:0051049	0.000980621	3.0085	1709	309	45	25907	NELL2,PLCB4,GCC2,PLCB1,CACNA2D1,DNM3,SLC1A2,NEDD4L,DGKD,NRXN1,ROCK1,USP7,PTPN11,ATP8A1,NEDD4,ENY2,PCM1,TENM1,WNK1,NUP214,SORL1,DENND5B,CACNB4,TBC1D20,MAP2K6,OSBPL6,ZBED6,EPN2,DNAJC5,RPH3A,NSF,HIP1,ATP2B1,RUFY3,KLHL24,CASK,SYT1,OPRK1,ADIPOR2,ATP2B2,SLC4A8,MCTP1,SYNE1,PPP3CB,RAB2B
chemical synaptic transmission	GO:0007268	0.000999748	3.00011	904	309	30	25907	PLCB4,PLCB1,DLGAP2,KIF1B,VPS13A,NRXN1,HTR1F,NEDD4,WNK1,EPHA4,CACNB4,DGKB,PTPRD,RPH3A,HIP1,CHRDL1,SLITRK3,CASK,LIN7A,SYT1,TMOD2,GNAL,ZDHHC3,ATP2B2,SLC4A8,MCTP1,SYNE1,PCDHB16,GRIA3,SYN2
anterograde trans-synaptic signaling	GO:0098916	0.000999748	3.00011	904	309	30	25907	PLCB4,PLCB1,DLGAP2,KIF1B,VPS13A,NRXN1,HTR1F,NEDD4,WNK1,EPHA4,CACNB4,DGKB,PTPRD,RPH3A,HIP1,CHRDL1,SLITRK3,CASK,LIN7A,SYT1,TMOD2,GNAL,ZDHHC3,ATP2B2,SLC4A8,MCTP1,SYNE1,PCDHB16,GRIA3,SYN2

## Sheet: Table-S5B
Table S5B. List of significantly up-regulated genes which were used for the overrepresentation analysis (related to Figure 6J).
The overrepresentation analysis was performed with genes which were significantly up-regulated by CPD10 treatment in frontal cortices of male Tg2576 mice (AD+C10 Group) compared to untreated, age- and sex-matched Tg2576 mice (AD Group).
Genes with significant upregulation in the CDP10-Treated Group (≥ 2-fold up-regulation with p<0.05; probe set intensity ≥100) were selected (Query List) and used for the overrepresentation analysis shown in Table S5A.
Of this list of n=326 genes (Query list), n=309 genes (query size) were finally included in the overrepresentation analysis shown in Table S5A.
Query List (ENSMUSG Number and Gene Symbol)		Affymetrix Probe set ID	Gene Symbol	AD+C10 Group Mean	AD Group Mean	P-value	AD+C10-1 (Probe set intensity)	AD+C10-2 (Probe set intensity)	AD-1 (Probe set intensity)	AD-2 (Probe set intensity)	Fold upregulation (AD+C10 vs. AD)
ENSMUSG00000022129 (Dct)		1418028_at	Dct	259.35	17.9	0.00121535	260	258.7	26.3	9.5	14.4888
ENSMUSG00000022454 (Nell2)		1423560_at	Nell2	948.95	105.85	0.00366039	998.8	899.1	94.4	117.3	8.96504
ENSMUSG00000105987 (AI506816)		1439483_at	AI506816	132.6	17.3	0.006172	123.7	141.5	15.4	19.2	7.66474
ENSMUSG00000007989 (Fzd3)		1438101_at	Fzd3	128.25	23.45	0.0395941	149.5	107	26.7	20.2	5.46908
ENSMUSG00000030451 (Herc2)		1444228_s_at	Herc2	145.9	28.2	0.0249421	127.6	164.2	23.3	33.1	5.17376
ENSMUSG00000039270 (Megf9)		1455960_at	Megf9	645.8	126.65	0.00653403	669.4	622.2	161.6	91.7	5.09909
ENSMUSG00000056211 (R3hdm1)		1458539_at	R3hdm1	363.7	71.6	0.024343	322.5	404.9	93	50.2	5.07961
ENSMUSG00000037999 (Arap2)		1456337_at	Arap2	282.1	55.55	0.0104545	292.2	272	76.6	34.5	5.07831
ENSMUSG00000037533 (Rapgef6)		1443877_a_at	Rapgef6	126.8	25.05	0.0416211	108.2	145.4	35.7	14.4	5.06188
ENSMUSG00000050967 (Creg2)		1436850_at	Creg2	1001.15	198.75	0.0292987	1124.4	877.9	266.1	131.4	5.03723
ENSMUSG00000074785 (Plxnc1)		1450906_at	Plxnc1	171.7	34.3	0.00628158	181.1	162.3	39.9	28.7	5.00583
ENSMUSG00000045983 (Eif4g1)		1427037_at	Eif4g1	401.45	82.1	0.039102	464.5	338.4	98.2	66	4.88977
ENSMUSG00000039841 (Zfp800)		1437581_at	Zfp800	131.75	27.2	0.000847312	129.1	134.4	28.7	25.7	4.84375
ENSMUSG00000039943 (Plcb4)		1425339_at	Plcb4	203.7	42.7	0.010288	211.1	196.3	57.4	28	4.77049
ENSMUSG00000040433 (Zbtb38)		1438269_at	Zbtb38	143.5	31	0.0211376	131.5	155.5	42.5	19.5	4.62903
ENSMUSG00000038039 (Gcc2)		1451800_at	Gcc2	209.15	46.7	0.00768788	219.6	198.7	56.5	36.9	4.47859
ENSMUSG00000092341 (Malat1)		1438403_s_at	Malat1	1045.45	234.55	0.0171661	995.9	1095	330.1	139	4.45726
ENSMUSG00000040536 (Necab1)		1457142_at	Necab1	435.85	98.45	0.0134791	455.5	416.2	132.8	64.1	4.42712
ENSMUSG00000051177 (Plcb1)		1425600_a_at	Plcb1	537.2	123.9	0.00459562	538.1	536.3	152	95.8	4.33575
ENSMUSG00000029403 (Cdkl2)		1457625_s_at	Cdkl2	157.4	36.5	0.0098041	145.4	169.4	35.3	37.7	4.31233
ENSMUSG00000024921 (Smarca2)		1452333_at	Smarca2	1199.05	278.65	0.00992115	1259.6	1138.5	348.4	208.9	4.30307
ENSMUSG00000040118 (Cacna2d1)		1449999_a_at	Cacna2d1	1356.8	317.35	0.0159775	1477.4	1236.2	373.4	261.3	4.27541
ENSMUSG00000031229 (Atrx)		1420946_at	Atrx	1362.55	321.3	0.0141524	1410.4	1314.7	437	205.6	4.24074
ENSMUSG00000021589 (Rhobtb3)		1429661_at	Rhobtb3	123.25	29.3	0.0209604	117.8	128.7	42	16.6	4.20648
ENSMUSG00000024498 (Tcerg1)		1450100_a_at	Tcerg1	303.15	73	0.00392546	312.3	294	84.2	61.8	4.15274
ENSMUSG00000034574 (Daam1)		1431035_at	Daam1	270.35	65.7	0.00401799	276.8	263.9	54.4	77	4.11492
ENSMUSG00000040225 (Prrc2c)		1429432_at	Prrc2c	314.55	76.45	0.0160408	295.5	333.6	100.3	52.6	4.11445
ENSMUSG00000045441 (Gprin3)		1439566_at	Gprin3	429.55	104.45	0.0167083	390.3	468.8	120.9	88	4.11249
ENSMUSG00000047495 (Dlgap2)		1439767_at	Dlgap2	376.45	92.1	0.00361881	386.5	366.4	106	78.2	4.0874
ENSMUSG00000025060 (Slk)		1419092_a_at	Slk	438.1	107.9	0.0123821	420.6	455.6	140.6	75.2	4.06024
ENSMUSG00000024991 (Eif3a)		1416661_at	Eif3a	584	146.8	0.0108375	572.8	595.2	191.3	102.3	3.9782
ENSMUSG00000031644 (Nek1)		1453612_at	Nek1	100.6	25.3	0.0439874	114.1	87.1	34.5	16.1	3.97628
ENSMUSG00000000976 (Heatr6)		1424687_at	Heatr6	115.45	29.25	0.00842553	115	115.9	37.2	21.3	3.94701
ENSMUSG00000020315 (Sptbn1)		1419256_at	Sptbn1	3212.7	819.1	0.00474345	3128.3	3297.1	961.4	676.8	3.92223
ENSMUSG00000063077 (Kif1b)		1423995_at	Kif1b	2145.85	550.25	0.00658814	2231.1	2060.6	648.6	451.9	3.89977
ENSMUSG00000040265 (Dnm3)		1436875_at	Dnm3	931.8	239.05	0.000226971	921.7	941.9	236.4	241.7	3.89793
ENSMUSG00000032481 (Smarcc1)		1423417_at	Smarcc1	411.95	105.8	0.00375938	404.3	419.6	123	88.6	3.89367
ENSMUSG00000005089 (Slc1a2)		1439940_at	Slc1a2	1409.15	362.35	0.00245012	1455.1	1363.2	386.5	338.2	3.88892
ENSMUSG00000005871 (Apc)		1420957_at	Apc	203.3	52.7	0.00875184	192.1	214.5	61.4	44	3.85769
ENSMUSG00000021870 (Slmap)		1426458_at	Slmap	213.85	56.3	0.00191257	220.2	207.5	59	53.6	3.7984
ENSMUSG00000047414 (Flrt2)		1456874_at	Flrt2	460.65	122.25	0.0150657	472	449.3	162.7	81.8	3.7681
ENSMUSG00000021116 (Eif2s1)		1420491_at	Eif2s1	382.45	101.7	0.0102027	410.8	354.1	105.3	98.1	3.76057
ENSMUSG00000027784 (Ppm1l)		1435699_at	Ppm1l	451.05	121.4	0.00205582	439.4	462.7	130.8	112	3.7154
ENSMUSG00000024589 (Nedd4l)		1456044_at	Nedd4l	293.1	79.15	0.00246375	291.1	295.1	89.6	68.7	3.7031
ENSMUSG00000034377 (Tulp4)		1440282_at	Tulp4	568.95	153.85	0.00796851	575.2	562.7	190.6	117.1	3.69808
ENSMUSG00000034795 (Ccdc122)		1458438_at	Ccdc122	168.7	45.95	0.0127572	162.3	175.1	33.5	58.4	3.67138
ENSMUSG00000027433 (Xrn2)		1422842_at	Xrn2	1085.35	295.8	0.00748822	1037.8	1132.9	345.4	246.2	3.6692
ENSMUSG00000002748 (Baz1b)		1450068_at	Baz1b	195.8	53.45	0.0144309	201.7	189.9	69.7	37.2	3.66324
ENSMUSG00000022521 (Crebbp)		1459804_at	Crebbp	189.9	51.85	0.0100657	190.3	189.5	65.8	37.9	3.66249
ENSMUSG00000064329 (Scn1a)		1441728_at	Scn1a	159.3	43.6	0.00970637	148.5	170.1	47.5	39.7	3.65367
ENSMUSG00000046230 (Vps13a)		1440146_at	Vps13a	201.05	55.05	0.0342363	177.2	224.9	69.2	40.9	3.65213
ENSMUSG00000070738 (Dgkd)		1454655_at	Dgkd	164.2	45.5	0.00529074	170.9	157.5	51	40	3.60879
ENSMUSG00000097164 (Cep83os)		1428376_at	Cep83os	303.6	84.25	0.00846964	292.4	314.8	101.2	67.3	3.60356
ENSMUSG00000034088 (Hdlbp)		1449615_s_at	Hdlbp	602.3	168.2	0.0121671	607.9	596.7	216.2	120.2	3.58086
ENSMUSG00000028530 (Jak1)		1433804_at	Jak1	708.8	199.6	0.0161539	684.9	732.7	260.6	138.6	3.5511
ENSMUSG00000028233 (Tgs1)		1421905_at	Tgs1	273.05	77	0.0103079	282.3	263.8	94.8	59.2	3.5461
ENSMUSG00000057716 (Tmem178b)		1439605_at	Tmem178b	320.7	90.65	0.00129477	312.6	328.8	92.4	88.9	3.53778
ENSMUSG00000026499 (Acbd3)		1456316_a_at	Acbd3	366.95	103.85	0.0168469	362.9	371	138.2	69.5	3.53346
ENSMUSG00000024073 (Birc6)		1427488_a_at	Birc6	135.3	38.35	0.0249298	119.7	150.9	38.5	38.2	3.52803
ENSMUSG00000010608 (Rbm25)		1425522_at	Rbm25	135.85	38.55	0.00975705	131.5	140.2	47.2	29.9	3.52399
ENSMUSG00000024695 (Zfp91)		1426327_s_at	Zfp91 /// Zfp91Cntf	608.2	176.6	0.00728952	616.1	600.3	212.8	140.4	3.44394
ENSMUSG00000024109 (Nrxn1)		1433413_at	Nrxn1	1124.1	326.65	0.0173268	1125.3	1122.9	433	220.3	3.4413
ENSMUSG00000022000 (Zc3h13)		1430568_at	Zc3h13	130.6	38	0.0146337	119.6	141.6	40.7	35.3	3.43684
ENSMUSG00000027620 (Rbm39)		1456386_at	Rbm39	697.35	204.45	0.0127853	699	695.7	260.7	148.2	3.41086
ENSMUSG00000042390 (Gatad2b)		1425075_at	Gatad2b	555.65	163.5	0.019935	577	534.3	215.5	111.5	3.39847
ENSMUSG00000022122 (Ednrb)		1423594_a_at	Ednrb	409.6	120.95	0.0222618	398.8	420.4	163.4	78.5	3.38652
ENSMUSG00000035236 (Scai)		1445081_at	Scai	485.3	144.1	0.0186795	465.6	505	187.1	101.1	3.3678
ENSMUSG00000018427 (Ypel2)		1453414_at	Ypel2	141.35	42	0.00374491	146.6	136.1	38.9	45.1	3.36548
ENSMUSG00000025860 (Xiap)		1456088_at	Xiap	663.5	197.75	0.0108025	642.7	684.3	241.9	153.6	3.35525
ENSMUSG00000040321 (Zfp770)		1437305_at	Zfp770	230.3	68.75	0.0434243	207.1	253.5	94.7	42.8	3.34982
ENSMUSG00000029191 (Rfc1)		1451920_a_at	Rfc1	295.3	88.25	0.0111749	291	299.6	109.9	66.6	3.34618
ENSMUSG00000028309 (Rnf20)		1452361_at	Rnf20	165.2	49.45	0.0271682	182.5	147.9	58.4	40.5	3.34075
ENSMUSG00000043411 (Usp48)		1419277_at	Usp48	177.05	53.05	0.0251915	186.4	167.7	70.8	35.3	3.33742
ENSMUSG00000024290 (Rock1)		1460729_at	Rock1	283.95	85.4	0.0238618	274.6	293.3	115.2	55.6	3.32494
ENSMUSG00000039375 (Wdr17)		1453537_a_at	Wdr17	113	34.2	0.00399873	111.3	114.7	38.9	29.5	3.30409
ENSMUSG00000052539 (Magi3)		1421035_a_at	Magi3	107.9	32.8	0.00679919	102.2	113.6	35.3	30.3	3.28963
ENSMUSG00000027763 (Mbnl1)		1440315_at	Mbnl1	132.85	40.45	0.00214413	128.6	137.1	39.9	41	3.2843
ENSMUSG00000061136 (Prpf40a)		1450035_a_at	Prpf40a	529.65	161.7	0.0234271	486.9	572.4	199.9	123.5	3.27551
ENSMUSG00000040481 (Bptf)		1427311_at	Bptf	194.05	59.9	0.0116209	185.9	202.2	72	47.8	3.23957
ENSMUSG00000033228 (Scaf11)		1452885_at	Scaf11	491.4	153.1	0.0183191	506.8	476	196.9	109.3	3.20967
ENSMUSG00000028926 (Cdk14)		1419250_a_at	Cdk14	694.7	216.8	0.00878189	723.6	665.8	251.4	182.2	3.20434
ENSMUSG00000020608 (Smc6)		1417736_at	Smc6	596.35	186.2	0.01905	598.3	594.4	243.6	128.8	3.20274
ENSMUSG00000035246 (Pcyt1b)		1437648_at	Pcyt1b	106.7	33.4	0.0288155	107.4	106	46.1	20.7	3.19461
ENSMUSG00000020070 (Rufy2)		1452631_at	Rufy2	190.55	60.1	0.0330651	172.4	208.7	76.3	43.9	3.17055
ENSMUSG00000055480 (Zfp458)		1445824_at	Zfp458	220.25	69.7	0.0303929	231.7	208.8	94	45.4	3.15997
ENSMUSG00000026754 (Golga1)		1431120_a_at	Golga1	165.1	52.25	0.0100863	154.5	175.7	56.5	48	3.15981
ENSMUSG00000024286 (Ccny)		1428414_at	Ccny	448.05	145.8	0.0161543	433.1	463	181.7	109.9	3.07305
ENSMUSG00000069769 (Msi2)		1435520_at	Msi2	415.65	136	0.0163036	451.7	379.6	133.3	138.7	3.05625
ENSMUSG00000022292 (Rrm2b)		1437221_at	Rrm2b	188.65	62.25	0.00383395	192.1	185.2	69.3	55.2	3.03052
ENSMUSG00000038664 (Herc1)		1440437_at	Herc1	351.55	116.8	0.00730123	336.3	366.8	130	103.6	3.00985
ENSMUSG00000025203 (Scd2)		1415824_at	Scd2	2034.95	677.15	0.00935151	2050.2	2019.7	808.5	545.8	3.00517
ENSMUSG00000041308 (Sntb2)		1420371_at	Sntb2	118.4	39.4	0.0158495	109	127.8	43	35.8	3.00508
ENSMUSG00000022710 (Usp7)		1437118_at	Usp7	200.45	66.75	0.00769861	203.3	197.6	78.2	55.3	3.003
ENSMUSG00000043733 (Ptpn11)		1427699_a_at	Ptpn11	651.85	217.15	0.00720986	659.8	643.9	253.4	180.9	3.00184
ENSMUSG00000032097 (Ddx6)		1424598_at	Ddx6	3006.2	1003.35	0.0155268	3095.9	2916.5	1239.4	767.3	2.99616
ENSMUSG00000050783 (Htr1f)		1440422_at	Htr1f	177.7	59.35	0.0120102	178.7	176.7	72.4	46.3	2.9941
ENSMUSG00000021756 (Il6st)		1437303_at	Il6st	492.8	164.65	0.0359558	452.6	533	214.4	114.9	2.99302
ENSMUSG00000041444 (Arhgap32)		1438451_at	Arhgap32	804.8	269.85	0.00262783	819.6	790	293	246.7	2.9824
ENSMUSG00000052299 (Ltn1)		1427950_at	Ltn1	109.5	36.75	0.0172945	106.3	112.7	45.9	27.6	2.97959
ENSMUSG00000043962 (Thrap3)		1427408_a_at	Thrap3	292.1	98.1	0.0101054	299	285.2	116.5	79.7	2.97757
ENSMUSG00000021690 (Jmy)		1451878_a_at	Jmy	146.75	49.3	0.00372395	144.7	148.8	54.9	43.7	2.97667
ENSMUSG00000029761 (Cald1)		1424768_at	Cald1	290.05	97.55	0.0149233	284.6	295.5	120.7	74.4	2.97335
ENSMUSG00000020130 (Tbc1d15)		1416062_at	Tbc1d15	134.75	45.45	0.0124592	137.6	131.9	55.1	35.8	2.9648
ENSMUSG00000032423 (Syncrip)		1422769_at	Syncrip	319.1	107.65	0.00133834	324.5	313.7	113.2	102.1	2.96424
ENSMUSG00000037685 (Atp8a1)		1423597_at	Atp8a1	3088.7	1042.65	0.00469466	3042.7	3134.7	1175.6	909.7	2.96236
ENSMUSG00000033671 (Cep350)		1452470_at	Cep350	213.15	72	0.0218964	233.2	193.1	79	65	2.96042
ENSMUSG00000051285 (Pcmtd1)		1435635_at	Pcmtd1	620.9	209.75	0.0132403	598.2	643.6	251.8	167.7	2.96019
ENSMUSG00000032216 (Nedd4)		1421955_a_at	Nedd4	2368.85	802.2	0.0325885	2470.1	2267.6	1073.9	530.5	2.95294
ENSMUSG00000027881 (Prpf38b)		1455016_at	Prpf38b	138.05	46.95	0.0138903	142.6	133.5	56.8	37.1	2.94036
ENSMUSG00000022119 (Rbm26)		1442038_at	Rbm26	338.05	115.2	0.00864427	334.8	341.3	135.8	94.6	2.93446
ENSMUSG00000041997 (Tlk1)		1439158_at	Tlk1	242.15	83.05	0.0129249	223.9	260.4	82.3	83.8	2.91571
ENSMUSG00000037826 (Ppm1k)		1441988_at	Ppm1k	1196.3	411.2	0.00587953	1188.8	1203.8	471.2	351.2	2.90929
ENSMUSG00000030216 (Wbp11)		1430987_s_at	Wbp11	241.85	83.15	0.00679992	228.8	254.9	84.8	81.5	2.9086
ENSMUSG00000062098 (Btbd3)		1425660_at	Btbd3	672.05	231.3	0.0127602	713.8	630.3	259.3	203.3	2.90553
ENSMUSG00000034807 (Colgalt1)		1433496_at	Colgalt1	114.05	39.4	0.00198623	115.5	112.6	42.4	36.4	2.89467
ENSMUSG00000020196 (Cabin1)		1437794_at	Cabin1	150.5	52	0.0231687	137.1	163.9	59.3	44.7	2.89423
ENSMUSG00000007682 (Dio2)		1418938_at	Dio2	207.2	71.8	0.00569199	200.2	214.2	79.3	64.3	2.88579
ENSMUSG00000040297 (Suco)		1427430_at	Suco	95.3	33.2	0.0433522	103.7	86.9	43.6	22.8	2.87048
ENSMUSG00000022338 (Eny2)		1457758_at	Eny2	186.45	65.05	0.0158987	185.3	187.6	80.5	49.6	2.86626
ENSMUSG00000028226 (Mmp16)		1422626_at	Mmp16	361.2	126.6	0.0168048	365.5	356.9	157.1	96.1	2.85308
ENSMUSG00000025757 (Hspa4l)		1458385_at	Hspa4l	1143.05	402.9	0.03237	1226.4	1059.7	511	294.8	2.83706
ENSMUSG00000043542 (Zc2hc1a)		1428418_s_at	Zc2hc1a	2129.05	754.6	0.00393486	2101.6	2156.5	836.6	672.6	2.82143
ENSMUSG00000026748 (Plxdc2)		1449270_at	Plxdc2	635.55	226.1	0.0116718	637.1	634	270.7	181.5	2.81092
ENSMUSG00000035133 (Arhgap5)		1423194_at	Arhgap5	2723	972.05	0.00937055	2727	2719	1142.7	801.4	2.8013
ENSMUSG00000043259 (Fam13c)		1460476_s_at	Fam13c	149.25	53.3	0.0133711	139.6	158.9	59	47.6	2.80019
ENSMUSG00000025246 (Tbl1x)		1434643_at	Tbl1x	254.2	91.45	0.0251723	276.2	232.2	105.9	77	2.77966
ENSMUSG00000031592 (Pcm1)		1449120_a_at	Pcm1	129.05	46.7	0.0400681	112.3	145.8	49.6	43.8	2.76338
ENSMUSG00000040459 (Arglu1)		1433598_at	Arglu1	796.2	290.7	0.00353599	787	805.4	319.4	262	2.73891
ENSMUSG00000016150 (Tenm1)		1421508_at	Tenm1	347.5	126.9	0.0162079	357.8	337.2	153.4	100.4	2.73838
ENSMUSG00000031631 (Cfap97)		1420989_at	Cfap97	241.25	88.5	0.0270543	252.6	229.9	111.5	65.5	2.72599
ENSMUSG00000063142 (Kcnma1)		1424848_at	Kcnma1	1978.05	726.2	0.00589927	1951.3	2004.8	819	633.4	2.72384
ENSMUSG00000045962 (Wnk1)		1436746_at	Wnk1	1231.95	455.7	0.0289322	1245.5	1218.4	590	321.4	2.70342
ENSMUSG00000075376 (Rc3h2)		1438268_at	Rc3h2	933.35	347.5	0.0130783	993.9	872.8	377.7	317.3	2.6859
ENSMUSG00000056342 (Usp34)		1434393_at	Usp34	511.35	190.65	0.0150499	543.5	479.2	214.1	167.2	2.68214
ENSMUSG00000036707 (Cab39)		1418432_at	Cab39	1304.65	486.6	0.00217717	1334	1275.3	511.1	462.1	2.68115
ENSMUSG00000037608 (Bclaf1)		1436023_at	Bclaf1	598.95	224.15	0.0168127	633.2	564.7	259.5	188.8	2.67209
ENSMUSG00000001855 (Nup214)		1456503_at	Nup214	119.9	44.95	0.00427034	115.7	124.1	42.4	47.5	2.66741
ENSMUSG00000025323 (Sp4)		1421504_at	Sp4	217.2	81.5	0.0431336	238	196.4	101.9	61.1	2.66503
ENSMUSG00000030738 (Eif3c)		1415859_at	Eif3c	2617.75	986.7	0.0262666	2693.6	2541.9	1245.5	727.9	2.65304
ENSMUSG00000009575 (Cbx5)		1421933_at	Cbx5	386	145.9	0.0120822	407.8	364.2	161.2	130.6	2.64565
ENSMUSG00000022010 (Tsc22d1)		1439111_at	Tsc22d1	187.25	70.8	0.0415781	162.8	211.7	69	72.6	2.64477
ENSMUSG00000019966 (Kitl)		1426152_a_at	Kitl	306.25	116.05	0.0444576	330.4	282.1	149.8	82.3	2.63895
ENSMUSG00000028518 (Prkaa2)		1429464_at	Prkaa2	152.05	57.7	0.0435012	131.8	172.3	55.7	59.7	2.63518
ENSMUSG00000040407 (Akap9)		1455151_at	Akap9	441.4	167.7	0.0494943	406.1	476.7	220.2	115.2	2.63208
ENSMUSG00000041328 (Pcf11)		1456489_at	Pcf11	596.85	227.65	0.0242082	636.8	556.9	270.4	184.9	2.62179
ENSMUSG00000037419 (Endod1)		1426541_a_at	Endod1	675.35	258.15	0.020881	614.1	736.6	258	258.3	2.61611
ENSMUSG00000024853 (Sf3b2)		1429362_a_at	Sf3b2	1134.8	436.55	0.00371887	1150.4	1119.2	476.3	396.8	2.59947
ENSMUSG00000058656 (Samd12)		1458114_at	Samd12	304.9	117.5	0.00983745	316.5	293.3	132.2	102.8	2.59489
ENSMUSG00000064302 (Clasp1)		1427353_at	Clasp1	113.2	43.65	0.00500113	117.3	109.1	46.4	40.9	2.59336
ENSMUSG00000091337 (Eid1)		1448406_at	Eid1	3337.65	1287.55	0.0109	3242	3433.3	1481	1094.1	2.59225
ENSMUSG00000073643 (Wdfy1)		1424749_at	Wdfy1	336.8	129.95	0.0194074	357.1	316.5	151	108.9	2.59177
ENSMUSG00000023868 (Pde10a)		1419389_at	Pde10a	586.55	227.95	0.0054737	601.5	571.6	250	205.9	2.57315
ENSMUSG00000031327 (Chic1)		1427573_at	Chic1	241.25	93.8	0.00573245	244.6	237.9	104.5	83.1	2.57196
ENSMUSG00000020590 (Snx13)		1444141_at	Snx13	144.15	56.1	0.00356825	141.4	146.9	60.6	51.6	2.56952
ENSMUSG00000026235 (Epha4)		1439757_s_at	Epha4	1777.15	692.05	0.0464893	1851.1	1703.2	923	461.1	2.56795
ENSMUSG00000040990 (Sh3kbp1)		1432269_a_at	Sh3kbp1	160.1	62.45	0.00777678	166.2	154	56.3	68.6	2.56365
ENSMUSG00000031202 (Rab39b)		1453246_at	Rab39b	446.55	174.9	0.000853484	450.3	442.8	181.9	167.9	2.55317
ENSMUSG00000039782 (Cpeb2)		1443017_at	Cpeb2	874.3	342.5	0.0229965	939.3	809.3	392.6	292.4	2.5527
ENSMUSG00000049313 (Sorl1)		1460390_at	Sorl1	428.95	168.05	0.00363261	415.9	442	176.9	159.2	2.55251
ENSMUSG00000020415 (Pttg1)		1438390_s_at	Pttg1	3958.35	1551.55	0.0209871	4309.5	3607.2	1598.5	1504.6	2.55122
ENSMUSG00000030313 (Dennd5b)		1458146_at	Dennd5b	111.45	43.75	0.00725667	105.7	117.2	43	44.5	2.54743
ENSMUSG00000021719 (Rgs7bp)		1458534_at	Rgs7bp	2932.4	1155.55	0.00488421	2912.6	2952.2	1278.6	1032.5	2.53767
ENSMUSG00000017412 (Cacnb4)		1452089_at	Cacnb4	2015.9	795.55	0.0270315	1998.2	2033.6	999.6	591.5	2.53397
ENSMUSG00000060882 (Kcnd2)		1422834_at	Kcnd2	2094.05	827.05	0.0382242	2185.7	2002.4	1065.1	589	2.53195
ENSMUSG00000032238 (Rora)		1458129_at	Rora	327.2	129.5	0.0288295	326.2	328.2	163.8	95.2	2.52664
ENSMUSG00000025037 (Maoa)		1442676_at	Maoa	540.2	213.85	0.00564642	550.1	530.3	236.4	191.3	2.52607
ENSMUSG00000031974 (Abcb10)		1416403_at	Abcb10	235.05	93.45	0.00275792	242.5	227.6	93.3	93.6	2.51525
ENSMUSG00000040054 (Baz2a)		1427209_at	Baz2a	127.4	50.7	0.026715	121.4	133.4	62	39.4	2.51282
ENSMUSG00000032580 (Rbm5)		1456262_at	Rbm5	712.7	283.65	0.0215277	754.5	670.9	332.1	235.2	2.5126
ENSMUSG00000028809 (Srrm1)		1420935_a_at	Srrm1	460.75	183.6	0.00157156	468.3	453.2	191.6	175.6	2.50953
ENSMUSG00000028565 (Nfia)		1438236_at	Nfia	197.75	78.85	0.0321408	207.5	188	98.4	59.3	2.50793
ENSMUSG00000055943 (Emc7)		1417345_at	Emc7	199.65	79.7	0.00683546	193.2	206.1	87.3	72.1	2.50502
ENSMUSG00000001472 (Tcf25)		1437204_a_at	Tcf25	100.3	40.25	0.00108306	102.2	98.4	40.8	39.7	2.49193
ENSMUSG00000029623 (Pdap1)		1434020_at	Pdap1	1147.7	461.4	0.0268986	1100.4	1195	566.1	356.7	2.48743
ENSMUSG00000027009 (Itga4)		1456498_at	Itga4	117.65	47.4	0.0176668	127.1	108.2	46.9	47.9	2.48207
ENSMUSG00000036192 (Rorb)		1455799_at	Rorb	1232.9	496.9	0.0150004	1238.5	1227.3	587.9	405.9	2.48118
ENSMUSG00000027465 (Tbc1d20)		1452140_at	Tbc1d20	353.85	143.55	0.0222574	325.2	382.5	157.6	129.5	2.46499
ENSMUSG00000018160 (Med1)		1421906_at	Med1	221.2	90.2	0.0434295	229.1	213.3	117.3	63.1	2.45233
ENSMUSG00000020923 (Ubtf)		1460304_a_at	Ubtf	171.55	70.3	0.00261204	176.7	166.4	70.9	69.7	2.44026
ENSMUSG00000021614 (Vcan)		1421694_a_at	Vcan	198.15	81.25	0.021733	205.4	190.9	97.2	65.3	2.43877
ENSMUSG00000020640 (Itsn2)		1423184_at	Itsn2	391.05	160.5	0.0205974	405.8	376.3	190.7	130.3	2.43645
ENSMUSG00000036095 (Dgkb)		1440901_at	Dgkb	335.85	138.25	0.00340123	324.3	347.4	138	138.5	2.42929
ENSMUSG00000025658 (Cnksr2)		1444513_at	Cnksr2	363.85	150.25	0.00278643	375.1	352.6	151.3	149.2	2.42163
ENSMUSG00000020623 (Map2k6)		1442725_at	Map2k6	138.35	57.3	0.0254966	151.1	125.6	60.7	53.9	2.41449
ENSMUSG00000028399 (Ptprd)		1444492_at	Ptprd	186.9	77.75	0.00456544	184.1	189.7	84.6	70.9	2.40386
ENSMUSG00000042359 (Osbpl6)		1456495_s_at	Osbpl6	263.6	109.75	0.0237865	258.2	269	133.3	86.2	2.40182
ENSMUSG00000035093 (Secisbp2l)		1456120_at	Secisbp2l	557.3	232.55	0.0101466	542.1	572.5	261.8	203.3	2.39647
ENSMUSG00000094410 (Zbed6)		1426360_at	Zbed6 /// Zc3h11a	431.5	180.15	0.0233653	460.4	402.6	206.5	153.8	2.39523
ENSMUSG00000102976 (Zc3h11a)			Zbed6 /// Zc3h11a
ENSMUSG00000074305 (Peak1)		1440293_at	Peak1	110.05	45.95	0.0297962	112	108.1	57.1	34.8	2.39499
ENSMUSG00000042826 (Fgf11)		1442791_x_at	Fgf11	148.4	62.1	0.0161439	137.9	158.9	65.7	58.5	2.38969
ENSMUSG00000001036 (Epn2)		1427225_at	Epn2	519.55	217.7	0.0279426	537	502.1	266.2	169.2	2.38654
ENSMUSG00000000826 (Dnajc5)		1448851_a_at	Dnajc5	598.65	251	0.0223373	600.9	596.4	303.8	198.2	2.38506
ENSMUSG00000049606 (Zfp644)		1436985_at	Zfp644	644.3	270.3	0.0240749	657.1	631.5	328	212.6	2.38365
ENSMUSG00000024188 (Luc7l)		1452708_a_at	Luc7l	197.6	82.9	0.0210274	180.7	214.5	83	82.8	2.38359
ENSMUSG00000035623 (Rsf1)		1438735_at	Rsf1	744.2	312.35	0.0221212	779.2	709.2	367.5	257.2	2.38258
ENSMUSG00000029461 (Fam168a)		1454950_at	Fam168a	438.2	184.6	0.00803993	450	426.4	204.2	165	2.37378
ENSMUSG00000026623 (Lpgat1)		1424350_s_at	Lpgat1	997.3	420.2	0.0281019	1007.6	987	518.5	321.9	2.37339
ENSMUSG00000030729 (Pgm2l1)		1438774_s_at	Pgm2l1	2996.35	1263.25	0.0290378	2939	3053.7	1559.7	966.8	2.37194
ENSMUSG00000024270 (Slc39a6)		1424675_at	Slc39a6	346.9	146.4	0.0101599	353.4	340.4	165.7	127.1	2.36954
ENSMUSG00000109321 (A330076H08Rik)		1456402_at	A330076H08Rik	93.1	39.35	0.0272963	101.4	84.8	43	35.7	2.36595
ENSMUSG00000027630 (Tbl1xr1)		1442312_at	Tbl1xr1	228.55	96.65	0.0370194	254.6	202.5	98.4	94.9	2.36472
ENSMUSG00000029505 (Ep400)		1437020_at	Ep400	377.4	159.6	0.018689	387.1	367.7	188.2	131	2.36466
ENSMUSG00000032030 (Cul5)		1456102_a_at	Cul5	482.25	204.25	0.0175785	468.3	496.2	238.9	169.6	2.36108
ENSMUSG00000005893 (Nr2c2)		1425014_at	Nr2c2	212	89.8	0.0118532	206.4	217.6	77.6	102	2.3608
ENSMUSG00000023961 (Enpp4)		1452639_at	Enpp4	357.8	152.1	0.0165988	346.2	369.4	176.3	127.9	2.3524
ENSMUSG00000021149 (Gtpbp4)		1423143_at	Gtpbp4	352.95	150.4	0.0189062	335.1	370.8	172.3	128.5	2.34674
ENSMUSG00000029608 (Rph3a)		1449961_at	Rph3a	772.65	330.5	0.00881912	757.1	788.2	369.3	291.7	2.33782
ENSMUSG00000060988 (Galnt13)		1457045_at	Galnt13	401.65	172.05	0.0136659	381.5	421.8	190.2	153.9	2.3345
ENSMUSG00000022858 (Tra2b)		1441466_at	Tra2b	120	51.45	0.0223815	127.5	112.5	44.2	58.7	2.33236
ENSMUSG00000049630 (C1ql3)		1425176_at	C1ql3	1303.2	559.7	0.00817328	1307.4	1299	627.2	492.2	2.32839
ENSMUSG00000029415 (Sdad1)		1452454_at	Sdad1	142.5	61.4	0.00257489	146.3	138.7	63	59.8	2.32085
ENSMUSG00000034187 (Nsf)		1422455_s_at	Nsf	5391	2327.3	0.0109234	5498.3	5283.7	2631.8	2022.8	2.31642
ENSMUSG00000040125 (Gpr26)		1440623_at	Gpr26	171.8	74.2	0.0117824	179	164.6	82.1	66.3	2.31536
ENSMUSG00000039959 (Hip1)		1424755_at	Hip1	107.4	46.5	0.033627	118.1	96.7	50.6	42.4	2.30968
ENSMUSG00000029438 (Bcl7a)		1428208_at	Bcl7a	257.3	111.55	0.0223252	255.2	259.4	133.6	89.5	2.30659
ENSMUSG00000031283 (Chrdl1)		1421295_at	Chrdl1	120.45	52.25	0.0267953	124.5	116.4	62.9	41.6	2.30526
ENSMUSG00000019943 (Atp2b1)		1428936_at	Atp2b1	7260.9	3150.3	0.0188487	7380.7	7141.1	3710.1	2590.5	2.30483
ENSMUSG00000030231 (Plekha5)		1425544_at	Plekha5	157.95	68.55	0.00579749	152.3	163.6	72.4	64.7	2.30416
ENSMUSG00000043154 (Ppp2r3a)		1437869_at	Ppp2r3a	413.95	179.8	0.0349928	440.8	387.1	215.9	143.7	2.30228
ENSMUSG00000029291 (Rufy3)		1424402_at	Rufy3	1369.05	595	0.0372806	1381.3	1356.8	748.3	441.7	2.30092
ENSMUSG00000057522 (Spop)		1416525_at	Spop	1245.8	541.9	0.0222019	1328.8	1162.8	608.9	474.9	2.29895
ENSMUSG00000064065 (Ipcef1)		1444298_at	Ipcef1	103.4	45.25	0.0157753	108.5	98.3	50.6	39.9	2.28508
ENSMUSG00000048304 (Slitrk3)		1439250_at	Slitrk3	142.8	62.5	0.0142308	136.8	148.8	70.1	54.9	2.2848
ENSMUSG00000062901 (Klhl24)		1436968_x_at	Klhl24	164.1	71.9	0.0315765	157.2	171	87.2	56.6	2.28234
ENSMUSG00000037669 (Ldah)		1436519_a_at	Ldah	456.2	200.45	0.0313459	457.8	454.6	246.8	154.1	2.27588
ENSMUSG00000053141 (Ptprt)		1450174_at	Ptprt	690.2	303.6	0.0443094	690.9	689.5	387.8	219.4	2.27339
ENSMUSG00000055782 (Abcd2)		1419748_at	Abcd2	169.85	74.8	0.0048696	176.2	163.5	72.8	76.8	2.27072
ENSMUSG00000003949 (Hlf)		1434736_at	Hlf	2594.6	1143.8	0.0303464	2639.1	2550.1	1398.6	889	2.2684
ENSMUSG00000031012 (Cask)		1427692_a_at	Cask	226.6	100.1	0.0346027	220.2	233	123.4	76.8	2.26374
ENSMUSG00000040785 (Ttc3)		1416482_at	Ttc3	3605.8	1593.55	0.0209335	3796	3415.6	1820.1	1367	2.26275
ENSMUSG00000067336 (Bmpr2)		1419616_at	Bmpr2	191.15	84.55	0.0266253	191	191.3	102.3	66.8	2.26079
ENSMUSG00000041133 (Smc1a)		1417832_at	Smc1a	163.35	72.35	0.00421926	159.8	166.9	77.1	67.6	2.25777
ENSMUSG00000019906 (Lin7a)		1456656_at	Lin7a	901.75	399.4	0.0326808	892	911.5	492	306.8	2.25776
ENSMUSG00000037509 (Arhgef4)		1437656_at	Arhgef4	221.25	98.25	0.0328004	242	200.5	107.8	88.7	2.25191
ENSMUSG00000035864 (Syt1)		1431191_a_at	Syt1	2597.75	1154.2	0.00614433	2654.5	2541	1252.7	1055.7	2.25069
ENSMUSG00000022636 (Alcam)		1426300_at	Alcam	1670.45	742.6	0.00867989	1722.8	1618.1	812.1	673.1	2.24946
ENSMUSG00000032549 (Rab6b)		1437107_at	Rab6b	3089.85	1375.85	0.0328735	3139.1	3040.6	1690.7	1061	2.24578
ENSMUSG00000025245 (Lztfl1)		1428974_s_at	Lztfl1	416.05	185.55	0.0376985	402.9	429.2	229.7	141.4	2.24225
ENSMUSG00000021500 (Ddx46)		1457744_at	Ddx46	195.95	87.6	0.0497283	215.3	176.6	103.6	71.6	2.23687
ENSMUSG00000026353 (Ubxn4)		1426485_at	Ubxn4	1875.15	840.45	0.0463678	1947	1803.3	1059.9	621	2.23113
ENSMUSG00000000600 (Krit1)		1428730_at	Krit1	182.75	82.1	0.00994929	183.3	182.2	92.2	72	2.22594
ENSMUSG00000059146 (Ntrk3)		1447723_at	Ntrk3	464.55	208.95	0.0456618	468.3	460.8	265.4	152.5	2.22326
ENSMUSG00000032186 (Tmod2)		1437167_at	Tmod2	347.45	156.4	0.021154	364.9	330	178.6	134.2	2.22155
ENSMUSG00000025905 (Oprk1)		1451813_at	Oprk1	122.5	55.2	0.0182544	131.7	113.3	54.6	55.8	2.2192
ENSMUSG00000026737 (Pip4k2a)		1419280_at	Pip4k2a	321.35	145.15	0.00236148	323.7	319	153.4	136.9	2.21392
ENSMUSG00000033900 (Map9)		1441961_at	Map9	1444.15	653.2	0.0254214	1390.4	1497.9	770	536.4	2.21088
ENSMUSG00000024524 (Gnal)		1442021_at	Gnal	2726.85	1233.7	0.033134	2790.1	2663.6	1505.2	962.2	2.2103
ENSMUSG00000020248 (Nfyb)		1419266_at	Nfyb	626.4	283.45	0.0205364	673.6	579.2	299.7	267.2	2.20991
ENSMUSG00000021555 (Naa35)		1453263_at	Naa35	279.4	127	0.0396328	277.2	281.6	158.2	95.8	2.2
ENSMUSG00000024924 (Vldlr)		1442169_at	Vldlr	522.5	237.65	0.00943326	530.3	514.7	264.4	210.9	2.19861
ENSMUSG00000025475 (Adgra1)		1429696_at	Adgra1	287.1	130.95	0.00584848	275.3	298.9	133.1	128.8	2.19244
ENSMUSG00000041763 (Tpp2)		1438264_a_at	Tpp2	322.15	147	0.0288433	344.7	299.6	167.4	126.6	2.1915
ENSMUSG00000025786 (Zdhhc3)		1423647_a_at	Zdhhc3	342.85	156.65	0.00906549	325	360.7	156.7	156.6	2.18864
ENSMUSG00000040022 (Rab11fip2)		1434948_at	Rab11fip2	451.9	206.6	0.033705	413.1	490.7	231.7	181.5	2.18732
ENSMUSG00000024400 (Wdr33)		1456488_at	Wdr33	108.65	49.9	0.0441362	117.4	99.9	59.2	40.6	2.17735
ENSMUSG00000028152 (Tspan5)		1431530_a_at	Tspan5	1124.35	517.05	0.00900927	1092.1	1156.6	565.3	468.8	2.17455
ENSMUSG00000038784 (Cnot4)		1450083_at	Cnot4	897.7	412.95	0.0428211	952.1	843.3	501.2	324.7	2.17387
ENSMUSG00000006920 (Ezh1)		1418290_a_at	Ezh1	202.9	93.35	0.0191593	198.2	207.6	108	78.7	2.17354
ENSMUSG00000034349 (Smc4)		1427275_at	Smc4	191.6	88.2	0.00153866	192.3	190.9	92.2	84.2	2.17234
ENSMUSG00000027677 (Ttc14)		1438051_at	Ttc14	522.4	240.65	0.0113184	532.9	511.9	269	212.3	2.17079
ENSMUSG00000041702 (Btbd7)		1442061_at	Btbd7	195.35	90.05	0.0289933	206.5	184.2	104.6	75.5	2.16935
ENSMUSG00000045671 (Spred2)		1436892_at	Spred2	402.9	185.8	0.000758053	400.8	405	180.2	191.4	2.16846
ENSMUSG00000025656 (Arhgef9)		1436577_at	Arhgef9	2268.5	1046.15	0.0212248	2330.7	2206.3	1216.1	876.2	2.16843
ENSMUSG00000010461 (Eya4)		1456665_at	Eya4	126.2	58.35	0.00725423	130.8	121.6	54.8	61.9	2.16281
ENSMUSG00000035569 (Ankrd11)		1437633_at	Ankrd11	704.75	326.2	0.0260872	673.2	736.3	380	272.4	2.16048
ENSMUSG00000037316 (Bag4)		1418707_at	Bag4	239.5	111.1	0.0348609	249.5	229.5	133.6	88.6	2.15572
ENSMUSG00000072501 (Phf20l1)		1457264_at	Phf20l1	437.85	203.25	0.0243281	401.9	473.8	213.1	193.4	2.15424
ENSMUSG00000021686 (Ap3b1)		1450915_at	Ap3b1	589.7	273.9	0.0186261	579.9	599.5	316.5	231.3	2.15298
ENSMUSG00000003119 (Cdk12)		1425556_at	Cdk12	118.2	54.95	0.0116815	117.4	119	61.8	48.1	2.15105
ENSMUSG00000022744 (Cldnd1)		1431293_a_at	Cldnd1	1708.55	794.3	0.00838679	1767.4	1649.7	854.6	734	2.15101
ENSMUSG00000030168 (Adipor2)		1437864_at	Adipor2	205.2	95.5	0.0166625	193.8	216.6	104.2	86.8	2.14869
ENSMUSG00000049100 (Pcdh10)		1442565_at	Pcdh10	331.25	154.25	0.00793743	339.5	323	167.8	140.7	2.14749
ENSMUSG00000027091 (Zc3h15)		1453684_s_at	Zc3h15	2752.2	1281.7	0.027373	2801.4	2703	1525.2	1038.2	2.1473
ENSMUSG00000014353 (Tmem87b)		1429336_at	Tmem87b	212.65	99.3	0.0162953	198.1	227.2	101	97.6	2.14149
ENSMUSG00000020841 (Cpd)		1418018_at	Cpd	550.6	258.35	0.0180279	566.3	534.9	294.9	221.8	2.13122
ENSMUSG00000030302 (Atp2b2)		1420402_at	Atp2b2	2555.8	1199.65	0.0228896	2504	2607.6	1401.9	997.4	2.13045
ENSMUSG00000066037 (Hnrnpr)		1452030_a_at	Hnrnpr	421.3	198.55	0.0268328	413.2	429.4	234.9	162.2	2.12188
ENSMUSG00000078684 (5830417I10Rik)		1430680_a_at	5830417I10Rik /// Gon4l	190.6	89.9	0.02408	200.7	180.5	102.2	77.6	2.12013
ENSMUSG00000054199 (Gon4l)			5830417I10Rik /// Gon4l
ENSMUSG00000059142 (Zfp945)		1437127_at	Zfp945	160.7	75.95	0.0132519	155.8	165.6	67.4	84.5	2.11587
ENSMUSG00000030016 (Zfp638)		1417792_at	Zfp638	787.4	372.35	0.0402203	787.4	787.4	458.2	286.5	2.11468
ENSMUSG00000005609 (Ctr9)		1422680_at	Ctr9	278.55	131.75	0.00286159	273.4	283.7	137.7	125.8	2.11423
ENSMUSG00000030655 (Smg1)		1457262_at	Smg1	317.65	150.25	0.0431581	317.9	317.4	186.2	114.3	2.11414
ENSMUSG00000074212 (Dnajb14)		1430561_at	Dnajb14	1470.9	696	0.0330445	1569.7	1372.1	801.4	590.6	2.11336
ENSMUSG00000026434 (Nucks1)		1444952_a_at	Nucks1	2500.6	1185.55	0.0237206	2390.3	2610.9	1359.8	1011.3	2.10923
ENSMUSG00000023025 (Larp4)		1437177_at	Larp4	292.55	138.85	0.00726399	291.8	293.3	152	125.7	2.10695
ENSMUSG00000060487 (Samd5)		1437403_at	Samd5	152.8	72.55	0.0303764	146.7	158.9	85.5	59.6	2.10613
ENSMUSG00000023032 (Slc4a8)		1423443_at	Slc4a8	164.65	78.25	0.044947	182.9	146.4	73.1	83.4	2.10415
ENSMUSG00000073131 (Vma21)		1427937_at	Vma21	1199.5	570.15	0.00927662	1162.5	1236.5	618.7	521.6	2.10383
ENSMUSG00000029840 (Mtpn)		1420475_at	Mtpn	2666.1	1271.45	0.026594	2843.5	2488.7	1421.1	1121.8	2.0969
ENSMUSG00000033487 (Fndc3a)		1443863_at	Fndc3a	266.35	127.15	0.0153334	249.6	283.1	132	122.3	2.09477
ENSMUSG00000000078 (Klf6)		1418280_at	Klf6	288.05	138.25	0.0123103	296.4	279.7	152.8	123.7	2.08354
ENSMUSG00000043940 (Wdfy3)		1427456_at	Wdfy3	767.85	368.6	0.04674	764	771.7	458	279.2	2.08315
ENSMUSG00000021596 (Mctp1)		1430439_at	Mctp1	875.65	421.5	0.017823	814.2	937.1	422.3	420.7	2.07746
ENSMUSG00000032503 (Arpp21)		1451280_at	Arpp21	3195.7	1541.6	0.0100062	3242.2	3149.2	1701.7	1381.5	2.07298
ENSMUSG00000049657 (Zbtb5)		1437484_at	Zbtb5	146.75	70.8	0.00926772	144.8	148.7	77.9	63.7	2.07274
ENSMUSG00000096054 (Syne1)		1421545_a_at	Syne1	267.5	129.1	0.0461296	298.3	236.7	129.4	128.8	2.07204
ENSMUSG00000042807 (Hecw2)		1458464_at	Hecw2	330.4	160.15	0.0190825	315.9	344.9	179.1	141.2	2.06307
ENSMUSG00000060371 (Caln1)		1442695_at	Caln1	116.75	56.6	0.00183643	117.7	115.8	59	54.2	2.06272
ENSMUSG00000043531 (Sorcs1)		1421509_at	Sorcs1	146.25	71.05	0.0419916	160.8	131.7	77.5	64.6	2.05841
ENSMUSG00000021730 (Hcn1)		1453807_at	Hcn1	441.95	214.8	0.00575684	443.9	440	232	197.6	2.0575
ENSMUSG00000021111 (Papola)		1455836_at	Papola	562.7	273.6	0.0396027	563.7	561.7	332.9	214.3	2.05665
ENSMUSG00000038708 (Golga4)		1448803_at	Golga4	425.95	207.3	0.0137441	415.5	436.4	231	183.6	2.05475
ENSMUSG00000028381 (Ugcg)		1421268_at	Ugcg	609.25	296.7	0.0189227	645.8	572.7	320.5	272.9	2.05342
ENSMUSG00000054640 (Slc8a1)		1437675_at	Slc8a1	1015.75	495.35	0.0400561	1065	966.5	590.8	399.9	2.05057
ENSMUSG00000047910 (Pcdhb16)		1441994_at	Pcdhb16	375.7	183.25	0.00751638	392.1	359.3	186.8	179.7	2.0502
ENSMUSG00000029422 (Rsrc2)		1451640_a_at	Rsrc2	867.5	423.6	0.0180431	883.1	851.9	482	365.2	2.04792
ENSMUSG00000021156 (Zmynd11)		1426532_at	Zmynd11	812.45	398.45	0.0180614	805.3	819.6	454.4	342.5	2.03903
ENSMUSG00000021816 (Ppp3cb)		1427468_at	Ppp3cb	3253.55	1596.05	0.0285529	3471	3036.1	1782.2	1409.9	2.0385
ENSMUSG00000021662 (Arhgef28)		1419458_at	Arhgef28	388.9	190.8	0.0192162	406	371.8	212.8	168.8	2.03826
ENSMUSG00000022141 (Nipbl)		1437158_at	Nipbl	511.3	251.05	0.0250705	486.3	536.3	284.8	217.3	2.03665
ENSMUSG00000020814 (Mxra7)		1453855_at	Mxra7	94.7	46.6	0.0241685	102.3	87.1	46.1	47.1	2.03219
ENSMUSG00000067851 (Arfgef1)		1437104_at	Arfgef1	219.2	107.9	0.0395815	206.4	232	126.8	89	2.03151
ENSMUSG00000037210 (Fam193a)		1435427_x_at	Fam193a	136.05	67	0.0362954	147.8	124.3	73.7	60.3	2.0306
ENSMUSG00000001986 (Gria3)		1420563_at	Gria3	2484.7	1225.7	0.0333813	2498	2471.4	1461.3	990.1	2.02717
ENSMUSG00000022159 (Rab2b)		1455857_a_at	Rab2b	126.85	62.65	0.00326573	129.4	124.3	60	65.3	2.02474
ENSMUSG00000034154 (Ino80)		1448965_at	Ino80	125.15	61.85	0.00843402	119.6	130.7	63.7	60	2.02344
ENSMUSG00000006527 (Sfmbt1)		1422894_at	Sfmbt1	140.05	69.35	0.0173406	138.8	141.3	78.7	60	2.01947
ENSMUSG00000019947 (Arid5b)		1420973_at	Arid5b	442	219	0.0369661	430.2	453.8	261.5	176.5	2.01826
ENSMUSG00000082160 (Gm11578)		1421180_at	Gm11578 /// Lix1	356.15	176.6	0.0105282	349.4	362.9	193.9	159.3	2.0167
ENSMUSG00000047786 (Lix1)			Gm11578 /// Lix1
ENSMUSG00000005034 (Prkacb)		1420610_at	Prkacb	511.35	254.2	0.0149366	533.7	489	276.8	231.6	2.01161
ENSMUSG00000014074 (Rnf168)		1455586_at	Rnf168	158.8	79.05	0.0189003	168	149.6	85.3	72.8	2.00886
ENSMUSG00000009394 (Syn2)		1449030_at	Syn2	1760.65	879.6	0.0229447	1812.3	1709	1005.2	754	2.00165
ENSMUSG00000035139 (Secisbp2)		1428497_at	Secisbp2	233.15	116.5	0.0338057	233.8	232.5	138.5	94.5	2.00129
